# Supplementary material for: A Framework to Predict the Molecular Classification and Prognosis of Breast Cancer Patients and Characterize the Landscape of Immune Cell Infiltration
Source: Comput Math Methods Med. 2022 Jun 7;2022:4635806. doi: 10.1155/2022/4635806 (PMC9201713; doi:10.1155/2022/4635806)
Supplement: Supplementary 2 — Supplementary Table 2: differentially expressed genes of ICI clusters in the TCGA-BRCA cohort. [file 4635806.f2.txt]

Supplementary Table 2: Differentially expressed genes of ICI clusters in the TCGA-BRCA cohort
ICI cluster I VS Others						ICI cluster II VS Others						ICI cluster III VS Others
Symbol	Fold Change	log2FC	P.Value	adj.P.Value		Symbol	Fold Change	log2FC	P.Value	adj.P.Value		Symbol	Fold Change	log2FC	P.Value	adj.P.Value
ECM2	1.919490588	0.940723486	4.98E-78	4.33E-74		GZMB	2.018374288	1.01E+00	4.30E-93	3.74237E-89		ECM2	1.919490588	0.940723486	4.98E-78	4.33E-74
DCN	1.90825833	0.932256489	1.15E-76	5.01E-73		CORO1A	1.909927161	9.34E-01	2.58E-79	8.15861E-76		DCN	1.90825833	0.932256489	1.15E-76	5.01E-73
OMD	1.901647264	0.927249666	7.29E-76	2.11E-72		PSMB9	1.909627486	9.33E-01	2.82E-79	8.15861E-76		OMD	1.901647264	0.927249666	7.29E-76	2.11E-72
ASPN	1.887099693	0.916170641	4.17E-74	9.07E-71		GNLY	1.897238181	9.24E-01	9.98E-78	2.16892E-74		ASPN	1.887099693	0.916170641	4.17E-74	9.07E-71
SPARC	1.881532928	0.911908537	1.95E-73	3.40E-70		CCL5	1.893740672	9.21E-01	2.73E-77	4.73995E-74		SPARC	1.881532928	0.911908537	1.95E-73	3.40E-70
CTSK	1.862671368	0.897373161	3.58E-71	5.19E-68		AIM2	1.875406941	9.07E-01	5.20E-75	7.53274E-72		CTSK	1.862671368	0.897373161	3.58E-71	5.19E-68
FAP	1.856683749	0.8927281	1.86E-70	2.31E-67		C1QA	1.857878186	8.94E-01	7.66E-73	9.50988E-70		FAP	1.856683749	0.8927281	1.86E-70	2.31E-67
LRRC17	1.853952932	0.890604617	3.95E-70	4.29E-67		CD3D	1.857218941	8.93E-01	9.23E-73	1.00343E-69		LRRC17	1.853952932	0.890604617	3.95E-70	4.29E-67
ITGBL1	1.834167076	0.875125062	8.89E-68	8.59E-65		PRF1	1.853570164	8.90E-01	2.60E-72	2.51207E-69		ITGBL1	1.834167076	0.875125062	8.89E-68	8.59E-65
AKAP12	1.83357611	0.874660153	1.04E-67	9.08E-65		NKG7	1.850778549	8.88E-01	5.74E-72	4.98842E-69		AKAP12	1.83357611	0.874660153	1.04E-67	9.08E-65
SFRP4	1.831359559	0.87291507	1.91E-67	1.51E-64		CD38	1.848021418	8.86E-01	1.25E-71	9.90152E-69		SFRP4	1.831359559	0.87291507	1.91E-67	1.51E-64
FBN1	1.820509922	0.864342603	3.66E-66	2.50E-63		CXCL10	1.844282706	8.83E-01	3.61E-71	2.61385E-68		FBN1	1.820509922	0.864342603	3.66E-66	2.50E-63
LUM	1.82028099	0.864161171	3.89E-66	2.50E-63		LCK	1.83567897	8.76E-01	4.09E-70	2.73796E-67		LUM	1.82028099	0.864161171	3.89E-66	2.50E-63
PDGFRL	1.820156875	0.864062798	4.03E-66	2.50E-63		CD2	1.826890556	8.69E-01	4.86E-69	2.96982E-66		PDGFRL	1.820156875	0.864062798	4.03E-66	2.50E-63
SPARCL1	1.80056033	0.84844594	8.08E-64	4.69E-61		PTPN7	1.826700959	8.69E-01	5.12E-69	2.96982E-66		SPARCL1	1.80056033	0.84844594	8.08E-64	4.69E-61
COL3A1	1.79951631	0.847609178	1.07E-63	5.82E-61		HLA-F	1.826354249	8.69E-01	5.65E-69	3.06911E-66		COL3A1	1.79951631	0.847609178	1.07E-63	5.82E-61
NOX4	1.797363066	0.845881862	1.91E-63	9.78E-61		CXCL9	1.825705628	8.68E-01	6.78E-69	3.46597E-66		NOX4	1.797363066	0.845881862	1.91E-63	9.78E-61
SPON1	1.796041679	0.84482083	2.73E-63	1.32E-60		CD7	1.820516675	8.64E-01	2.91E-68	1.40434E-65		SPON1	1.796041679	0.84482083	2.73E-63	1.32E-60
JAM3	1.792754452	0.8421779	6.61E-63	3.02E-60		LAG3	1.818641236	8.63E-01	4.92E-68	2.25057E-65		JAM3	1.792754452	0.8421779	6.61E-63	3.02E-60
CDH11	1.790509807	0.84037042	1.21E-62	5.25E-60		GBP1	1.814386995	8.59E-01	1.62E-67	7.03589E-65		CDH11	1.790509807	0.84037042	1.21E-62	5.25E-60
MMP2	1.789526503	0.83957791	1.57E-62	6.51E-60		SLAMF8	1.813192161	8.59E-01	2.26E-67	9.35994E-65		MMP2	1.789526503	0.83957791	1.57E-62	6.51E-60
COL5A2	1.785576468	0.836389919	4.54E-62	1.79E-59		ZBED2	1.805205218	8.52E-01	2.10E-66	8.31062E-64		COL5A2	1.785576468	0.836389919	4.54E-62	1.79E-59
NAP1L3	1.78475139	0.835723125	5.66E-62	2.14E-59		LTB	1.792035382	8.42E-01	8.19E-65	3.09754E-62		NAP1L3	1.78475139	0.835723125	5.66E-62	2.14E-59
NDN	1.784370409	0.835415128	6.27E-62	2.27E-59		CXCL11	1.790939973	8.41E-01	1.11E-64	4.0223E-62		NDN	1.784370409	0.835415128	6.27E-62	2.27E-59
COL6A3	1.78219781	0.833657474	1.12E-61	3.90E-59		TAP1	1.782827834	8.34E-01	1.05E-63	3.6481E-61		COL6A3	1.78219781	0.833657474	1.12E-61	3.90E-59
FSTL1	1.780396317	0.832198421	1.82E-61	6.07E-59		CD48	1.780850805	8.33E-01	1.81E-63	6.05692E-61		FSTL1	1.780396317	0.832198421	1.82E-61	6.07E-59
COL1A2	1.779438788	0.831422305	2.34E-61	7.55E-59		IL2RG	1.780494857	8.32E-01	2.00E-63	6.43503E-61		COL1A2	1.779438788	0.831422305	2.34E-61	7.55E-59
BNC2	1.775699116	0.828387145	6.37E-61	1.98E-58		C1QB	1.776000186	8.29E-01	6.91E-63	2.14425E-60		BNC2	1.775699116	0.828387145	6.37E-61	1.98E-58
SERPINF1	1.773426321	0.826539393	1.17E-60	3.50E-58		SP140	1.772445281	8.26E-01	1.84E-62	5.51131E-60		SERPINF1	1.773426321	0.826539393	1.17E-60	3.50E-58
DACT1	1.772079945	0.82544369	1.67E-60	4.84E-58		IRF1	1.77223388	8.26E-01	1.95E-62	5.64675E-60		DACT1	1.772079945	0.82544369	1.67E-60	4.84E-58
F13A1	1.77009878	0.823829872	2.83E-60	7.95E-58		SH2D2A	1.770545516	8.24E-01	3.10E-62	8.69511E-60		F13A1	1.77009878	0.823829872	2.83E-60	7.95E-58
ZFPM2	1.762623421	0.81772428	2.07E-59	5.62E-57		CD53	1.767724417	8.22E-01	6.73E-62	1.82903E-59		ZFPM2	1.762623421	0.81772428	2.07E-59	5.62E-57
AXL	1.751112582	0.80827184	4.36E-58	1.15E-55		HCLS1	1.761018062	8.16E-01	4.24E-61	1.11619E-58		AXL	1.751112582	0.80827184	4.36E-58	1.15E-55
THBS2	1.750430011	0.807709378	5.22E-58	1.33E-55		SLAMF1	1.754603356	8.11E-01	2.45E-60	6.09465E-58		THBS2	1.750430011	0.807709378	5.22E-58	1.33E-55
LAMA2	1.741115818	0.800012173	6.07E-57	1.51E-54		HLA-E	1.75459686	8.11E-01	2.45E-60	6.09465E-58		LAMA2	1.741115818	0.800012173	6.07E-57	1.51E-54
CPA3	1.740251044	0.79929544	7.62E-57	1.84E-54		CXCR3	1.754322542	8.11E-01	2.64E-60	6.38636E-58		CPA3	1.740251044	0.79929544	7.62E-57	1.84E-54
PDGFRB	1.737384795	0.796917317	1.62E-56	3.80E-54		CCL4	1.751025996	8.08E-01	6.50E-60	1.52782E-57		PDGFRB	1.737384795	0.796917317	1.62E-56	3.80E-54
TGFB3	1.735352807	0.795229001	2.76E-56	6.31E-54		HLA-B	1.747819849	8.06E-01	1.56E-59	3.5641E-57		TGFB3	1.735352807	0.795229001	2.76E-56	6.31E-54
SGCD	1.733502695	0.79369008	4.48E-56	9.99E-54		WAS	1.746870384	8.05E-01	2.02E-59	4.49716E-57		SGCD	1.733502695	0.79369008	4.48E-56	9.99E-54
ANGPTL2	1.732012064	0.792448979	6.62E-56	1.44E-53		ITGB2	1.744211373	8.03E-01	4.16E-59	9.03864E-57		ANGPTL2	1.732012064	0.792448979	6.62E-56	1.44E-53
COPZ2	1.728888084	0.789844482	1.50E-55	3.18E-53		LAMP3	1.740463601	7.99E-01	1.15E-58	2.44084E-56		COPZ2	1.728888084	0.789844482	1.50E-55	3.18E-53
CXCL12	1.727409166	0.78860985	2.21E-55	4.54E-53		PLEK	1.739112283	7.98E-01	1.66E-58	3.43808E-56		CXCL12	1.727409166	0.78860985	2.21E-55	4.54E-53
POSTN	1.727326483	0.788540793	2.26E-55	4.54E-53		TBX21	1.738426208	7.98E-01	2.00E-58	4.04491E-56		POSTN	1.727326483	0.788540793	2.26E-55	4.54E-53
DAB2	1.727255888	0.78848183	2.30E-55	4.54E-53		CCR7	1.737647277	7.97E-01	2.47E-58	4.8825E-56		DAB2	1.727255888	0.78848183	2.30E-55	4.54E-53
LOXL1	1.72405017	0.785801757	5.31E-55	1.03E-52		IL15RA	1.736267677	7.96E-01	3.59E-58	6.93822E-56		LOXL1	1.72405017	0.785801757	5.31E-55	1.03E-52
GAS7	1.723640198	0.78545865	5.90E-55	1.12E-52		XCL2	1.730803613	7.91E-01	1.58E-57	2.93287E-55		GAS7	1.723640198	0.78545865	5.90E-55	1.12E-52
KERA	1.723430289	0.785282944	6.24E-55	1.15E-52		GZMA	1.730779097	7.91E-01	1.59E-57	2.93287E-55		KERA	1.723430289	0.785282944	6.24E-55	1.15E-52
CILP	1.722758574	0.784720538	7.43E-55	1.35E-52		WARS	1.729895606	7.91E-01	2.01E-57	3.57375E-55		CILP	1.722758574	0.784720538	7.43E-55	1.35E-52
OGN	1.714747624	0.777996256	5.98E-54	1.06E-51		MAP4K1	1.729893313	7.91E-01	2.01E-57	3.57375E-55		OGN	1.714747624	0.777996256	5.98E-54	1.06E-51
DKK3	1.713249389	0.776735172	8.82E-54	1.53E-51		NCF4	1.728735771	7.90E-01	2.75E-57	4.78739E-55		DKK3	1.713249389	0.776735172	8.82E-54	1.53E-51
AEBP1	1.711947631	0.77563857	1.24E-53	2.11E-51		IL32	1.725009318	7.87E-01	7.52E-57	1.28236E-54		AEBP1	1.711947631	0.77563857	1.24E-53	2.11E-51
LRP1	1.711129969	0.774949344	1.53E-53	2.55E-51		IL10RA	1.72332696	7.85E-01	1.18E-56	1.97877E-54		LRP1	1.711129969	0.774949344	1.53E-53	2.55E-51
CFH	1.710958344	0.774804636	1.60E-53	2.62E-51		RUNX3	1.722849645	7.85E-01	1.35E-56	2.20767E-54		CFH	1.710958344	0.774804636	1.60E-53	2.62E-51
C1QTNF3	1.708367851	0.772618654	3.12E-53	5.03E-51		SPOCK2	1.722515695	7.85E-01	1.47E-56	2.37059E-54		C1QTNF3	1.708367851	0.772618654	3.12E-53	5.03E-51
FLRT2	1.705923298	0.770552781	5.88E-53	9.30E-51		CXCR6	1.722279429	7.84E-01	1.57E-56	2.48031E-54		FLRT2	1.705923298	0.770552781	5.88E-53	9.30E-51
COL10A1	1.705788546	0.770438818	6.09E-53	9.46E-51		CD37	1.72215921	7.84E-01	1.62E-56	2.51612E-54		COL10A1	1.705788546	0.770438818	6.09E-53	9.46E-51
TCF4	1.70101345	0.766394548	2.09E-52	3.19E-50		ADAMDEC1	1.719926003	7.82E-01	2.96E-56	4.50727E-54		TCF4	1.70101345	0.766394548	2.09E-52	3.19E-50
JAM2	1.698957369	0.764649653	3.55E-52	5.32E-50		LCP2	1.718396253	7.81E-01	4.46E-56	6.68181E-54		JAM2	1.698957369	0.764649653	3.55E-52	5.32E-50
MITF	1.698648529	0.764387372	3.85E-52	5.67E-50		RAC2	1.715813548	7.79E-01	8.92E-56	1.31399E-53		MITF	1.698648529	0.764387372	3.85E-52	5.67E-50
GNG11	1.696089166	0.762212016	7.43E-52	1.07E-49		HLA-A	1.712333751	7.76E-01	2.27E-55	3.28403E-53		GNG11	1.696089166	0.762212016	7.43E-52	1.07E-49
RECK	1.69606012	0.762187309	7.49E-52	1.07E-49		PLAC8	1.711785231	7.76E-01	2.63E-55	3.74131E-53		RECK	1.69606012	0.762187309	7.49E-52	1.07E-49
PDGFD	1.695205166	0.761459889	9.33E-52	1.31E-49		CD74	1.71169348	7.75E-01	2.69E-55	3.77252E-53		PDGFD	1.695205166	0.761459889	9.33E-52	1.31E-49
PCSK5	1.694679181	0.761012183	1.07E-51	1.47E-49		BCL2A1	1.711277352	7.75E-01	3.01E-55	4.15017E-53		PCSK5	1.694679181	0.761012183	1.07E-51	1.47E-49
EFEMP2	1.694357503	0.76073831	1.16E-51	1.58E-49		LILRB2	1.709451242	7.74E-01	4.90E-55	6.65936E-53		EFEMP2	1.694357503	0.76073831	1.16E-51	1.58E-49
PLSCR4	1.692082682	0.758800066	2.08E-51	2.78E-49		ZAP70	1.707903158	7.72E-01	7.42E-55	9.91848E-53		PLSCR4	1.692082682	0.758800066	2.08E-51	2.78E-49
MFAP5	1.690041512	0.757058683	3.51E-51	4.63E-49		SELL	1.707833411	7.72E-01	7.55E-55	9.95198E-53		MFAP5	1.690041512	0.757058683	3.51E-51	4.63E-49
DPYSL3	1.689484169	0.756582832	4.05E-51	5.22E-49		IFI30	1.707674152	7.72E-01	7.88E-55	1.02297E-52		DPYSL3	1.689484169	0.756582832	4.05E-51	5.22E-49
LDB2	1.689457025	0.756559653	4.08E-51	5.22E-49		HLA-DMA	1.70627967	7.71E-01	1.14E-54	1.46286E-52		LDB2	1.689457025	0.756559653	4.08E-51	5.22E-49
COL14A1	1.688919022	0.756100157	4.69E-51	5.90E-49		CD8A	1.703373689	7.68E-01	2.48E-54	3.13055E-52		COL14A1	1.688919022	0.756100157	4.69E-51	5.90E-49
RBMS3	1.685625681	0.7532842	1.09E-50	1.35E-48		CD3E	1.703130342	7.68E-01	2.65E-54	3.29268E-52		RBMS3	1.685625681	0.7532842	1.09E-50	1.35E-48
SLIT2	1.683368351	0.751350898	1.94E-50	2.38E-48		PSMB10	1.702362961	7.68E-01	3.25E-54	3.98313E-52		SLIT2	1.683368351	0.751350898	1.94E-50	2.38E-48
OLFML2B	1.682793452	0.75085811	2.25E-50	2.71E-48		LST1	1.701961712	7.67E-01	3.62E-54	4.37105E-52		OLFML2B	1.682793452	0.75085811	2.25E-50	2.71E-48
MXRA5	1.682327492	0.750458577	2.53E-50	3.01E-48		CTSS	1.701639009	7.67E-01	3.94E-54	4.69824E-52		MXRA5	1.682327492	0.750458577	2.53E-50	3.01E-48
KCTD12	1.674479601	0.743712801	1.87E-49	2.20E-47		TRAF3IP3	1.699081837	7.65E-01	7.79E-54	9.15574E-52		KCTD12	1.674479601	0.743712801	1.87E-49	2.20E-47
ADAM12	1.670954569	0.740672509	4.58E-49	5.31E-47		HLA-DOB	1.698620311	7.64E-01	8.81E-54	1.02138E-51		ADAM12	1.670954569	0.740672509	4.58E-49	5.31E-47
DPT	1.670683482	0.740438435	4.91E-49	5.61E-47		GMFG	1.694094007	7.61E-01	2.93E-53	3.35507E-51		DPT	1.670683482	0.740438435	4.91E-49	5.61E-47
EDNRA	1.670568304	0.740338971	5.05E-49	5.71E-47		CTSC	1.693613747	7.60E-01	3.33E-53	3.76155E-51		EDNRA	1.670568304	0.740338971	5.05E-49	5.71E-47
COL5A1	1.669414717	0.739342394	6.77E-49	7.55E-47		SH2D1A	1.693006874	7.60E-01	3.91E-53	4.36191E-51		COL5A1	1.669414717	0.739342394	6.77E-49	7.55E-47
NUAK1	1.669035556	0.73901469	7.45E-49	8.20E-47		CST7	1.692004131	7.59E-01	5.11E-53	5.61842E-51		NUAK1	1.669035556	0.73901469	7.45E-49	8.20E-47
LTBP2	1.663965133	0.734625204	2.69E-48	2.93E-46		PDCD1	1.687140051	7.55E-01	1.85E-52	2.01099E-50		LTBP2	1.663965133	0.734625204	2.69E-48	2.93E-46
RUNX1T1	1.663514592	0.734234521	3.02E-48	3.24E-46		CD72	1.686314383	7.54E-01	2.30E-52	2.47062E-50		RUNX1T1	1.663514592	0.734234521	3.02E-48	3.24E-46
COL1A1	1.663424527	0.734156409	3.09E-48	3.27E-46		FCER1G	1.685837531	7.53E-01	2.61E-52	2.76823E-50		COL1A1	1.663424527	0.734156409	3.09E-48	3.27E-46
ZFHX4	1.656639594	0.728259775	1.71E-47	1.79E-45		TNFRSF1B	1.685149114	7.53E-01	3.13E-52	3.28034E-50		ZFHX4	1.656639594	0.728259775	1.71E-47	1.79E-45
HTR2B	1.653994299	0.725954262	3.32E-47	3.44E-45		PSTPIP1	1.683353741	7.51E-01	5.03E-52	5.2067E-50		HTR2B	1.653994299	0.725954262	3.32E-47	3.44E-45
HEG1	1.652056585	0.724263102	5.41E-47	5.53E-45		HLA-DMB	1.681692969	7.50E-01	7.80E-52	7.97367E-50		HEG1	1.652056585	0.724263102	5.41E-47	5.53E-45
LAMA4	1.65115504	0.723475592	6.78E-47	6.86E-45		KLRD1	1.68000156	7.48E-01	1.22E-51	1.23069E-49		LAMA4	1.65115504	0.723475592	6.78E-47	6.86E-45
ENTPD1	1.646715702	0.719591502	2.06E-46	2.06E-44		HLA-DRA	1.678884557	7.48E-01	1.63E-51	1.63254E-49		ENTPD1	1.646715702	0.719591502	2.06E-46	2.06E-44
NID2	1.646305562	0.719232131	2.29E-46	2.26E-44		CD3G	1.678069167	7.47E-01	2.02E-51	2.0003E-49		NID2	1.646305562	0.719232131	2.29E-46	2.26E-44
TGFBR2	1.6441612	0.717351753	3.91E-46	3.82E-44		CTSW	1.677537855	7.46E-01	2.33E-51	2.27454E-49		TGFBR2	1.6441612	0.717351753	3.91E-46	3.82E-44
ISLR	1.643908906	0.717130357	4.16E-46	4.02E-44		ARHGAP25	1.673080679	7.43E-01	7.51E-51	7.25428E-49		ISLR	1.643908906	0.717130357	4.16E-46	4.02E-44
GRP	1.643343921	0.71663444	4.80E-46	4.58E-44		SLAMF7	1.672500439	7.42E-01	8.74E-51	8.35425E-49		GRP	1.643343921	0.71663444	4.80E-46	4.58E-44
PLXNC1	1.639882738	0.713592657	1.14E-45	1.08E-43		LILRB4	1.671892726	7.41E-01	1.03E-50	9.69127E-49		PLXNC1	1.639882738	0.713592657	1.14E-45	1.08E-43
TNFAIP6	1.639791645	0.713512515	1.16E-45	1.09E-43		CD40	1.669800993	7.40E-01	1.77E-50	1.65867E-48		TNFAIP6	1.639791645	0.713512515	1.16E-45	1.09E-43
FEZ1	1.638558865	0.712427503	1.58E-45	1.46E-43		CD6	1.668637491	7.39E-01	2.41E-50	2.22546E-48		FEZ1	1.638558865	0.712427503	1.58E-45	1.46E-43
WISP1	1.638091721	0.71201614	1.78E-45	1.63E-43		IL2RB	1.668560782	7.39E-01	2.45E-50	2.24669E-48		WISP1	1.638091721	0.71201614	1.78E-45	1.63E-43
ITGB5	1.637207374	0.71123707	2.22E-45	2.01E-43		IFNG	1.665658446	7.36E-01	5.24E-50	4.74939E-48		ITGB5	1.637207374	0.71123707	2.22E-45	2.01E-43
CAV1	1.628859033	0.703861753	1.76E-44	1.58E-42		CD86	1.665007766	7.36E-01	6.22E-50	5.57143E-48		CAV1	1.628859033	0.703861753	1.76E-44	1.58E-42
OLFML3	1.624078891	0.699621714	5.74E-44	5.09E-42		PLA2G2D	1.663410117	7.34E-01	9.43E-50	8.36898E-48		OLFML3	1.624078891	0.699621714	5.74E-44	5.09E-42
SLIT3	1.620914735	0.696808203	1.25E-43	1.10E-41		C2	1.663079475	7.34E-01	1.03E-49	9.03098E-48		SLIT3	1.620914735	0.696808203	1.25E-43	1.10E-41
MAFB	1.620881385	0.696778519	1.26E-43	1.10E-41		LAPTM5	1.662856328	7.34E-01	1.09E-49	9.47666E-48		MAFB	1.620881385	0.696778519	1.26E-43	1.10E-41
CRTAP	1.620832347	0.696734872	1.28E-43	1.10E-41		MYO1F	1.6614152	7.32E-01	1.59E-49	1.36274E-47		CRTAP	1.620832347	0.696734872	1.28E-43	1.10E-41
FHL1	1.619600224	0.695637748	1.73E-43	1.47E-41		CD79A	1.66138747	7.32E-01	1.60E-49	1.36274E-47		FHL1	1.619600224	0.695637748	1.73E-43	1.47E-41
THY1	1.619141204	0.695228807	1.94E-43	1.63E-41		ITK	1.661278947	7.32E-01	1.64E-49	1.38823E-47		THY1	1.619141204	0.695228807	1.94E-43	1.63E-41
WISP2	1.617800163	0.694033412	2.69E-43	2.25E-41		ITGB7	1.659553311	7.31E-01	2.58E-49	2.15534E-47		WISP2	1.617800163	0.694033412	2.69E-43	2.25E-41
ERG	1.617542689	0.693803788	2.87E-43	2.38E-41		POU2AF1	1.658949155	7.30E-01	3.02E-49	2.49846E-47		ERG	1.617542689	0.693803788	2.87E-43	2.38E-41
RCBTB2	1.615402282	0.691893483	4.85E-43	3.98E-41		BIN2	1.658771282	7.30E-01	3.16E-49	2.59217E-47		RCBTB2	1.615402282	0.691893483	4.85E-43	3.98E-41
IGF1	1.613998457	0.690639199	6.85E-43	5.57E-41		ETV7	1.658010791	7.29E-01	3.85E-49	3.12991E-47		IGF1	1.613998457	0.690639199	6.85E-43	5.57E-41
RIN2	1.607875054	0.685155301	3.07E-42	2.47E-40		LILRB1	1.656825292	7.28E-01	5.24E-49	4.2208E-47		RIN2	1.607875054	0.685155301	3.07E-42	2.47E-40
GAS1	1.603728425	0.681429857	8.43E-42	6.66E-40		PTPRC	1.656196158	7.28E-01	6.17E-49	4.92511E-47		GAS1	1.603728425	0.681429857	8.43E-42	6.66E-40
IGFBP7	1.601301115	0.679244623	1.52E-41	1.19E-39		ICOS	1.655106342	7.27E-01	8.20E-49	6.47767E-47		IGFBP7	1.601301115	0.679244623	1.52E-41	1.19E-39
FBLN2	1.599883779	0.677967107	2.15E-41	1.67E-39		GPR171	1.654433836	7.26E-01	9.76E-49	7.64419E-47		FBLN2	1.599883779	0.677967107	2.15E-41	1.67E-39
SRPX2	1.596298154	0.674730141	5.12E-41	3.94E-39		STAT4	1.652565441	7.25E-01	1.58E-48	1.23024E-46		SRPX2	1.596298154	0.674730141	5.12E-41	3.94E-39
LOX	1.595717643	0.674205394	5.90E-41	4.49E-39		NFKBIE	1.651002539	7.23E-01	2.38E-48	1.82844E-46		LOX	1.595717643	0.674205394	5.90E-41	4.49E-39
AOC3	1.595688884	0.674179392	5.94E-41	4.49E-39		PIM2	1.649137751	7.22E-01	3.85E-48	2.9375E-46		AOC3	1.595688884	0.674179392	5.94E-41	4.49E-39
HGF	1.595592703	0.674092431	6.08E-41	4.55E-39		FASLG	1.645134376	7.18E-01	1.08E-47	8.19669E-46		HGF	1.595592703	0.674092431	6.08E-41	4.55E-39
SNAI2	1.595494774	0.674003883	6.22E-41	4.62E-39		LPXN	1.645073459	7.18E-01	1.10E-47	8.25485E-46		SNAI2	1.595494774	0.674003883	6.22E-41	4.62E-39
SRPX	1.592337846	0.671146465	1.34E-40	9.84E-39		UBASH3A	1.643494844	7.17E-01	1.66E-47	1.23001E-45		SRPX	1.592337846	0.671146465	1.34E-40	9.84E-39
CTGF	1.591561235	0.670442666	1.61E-40	1.18E-38		IRF8	1.639936449	7.14E-01	4.14E-47	3.05073E-45		CTGF	1.591561235	0.670442666	1.61E-40	1.18E-38
TREM2	1.591407787	0.670303563	1.67E-40	1.21E-38		SH3BP1	1.639609896	7.13E-01	4.50E-47	3.29031E-45		TREM2	1.591407787	0.670303563	1.67E-40	1.21E-38
ADAMTS2	1.591253485	0.670163674	1.74E-40	1.25E-38		LYN	1.639243623	7.13E-01	4.95E-47	3.58536E-45		ADAMTS2	1.591253485	0.670163674	1.74E-40	1.25E-38
F2R	1.589168688	0.668272273	2.87E-40	2.04E-38		GZMK	1.636608887	7.11E-01	9.74E-47	6.9997E-45		F2R	1.589168688	0.668272273	2.87E-40	2.04E-38
ABCA8	1.588840121	0.667973959	3.11E-40	2.20E-38		SIT1	1.63579052	7.10E-01	1.20E-46	8.56589E-45		ABCA8	1.588840121	0.667973959	3.11E-40	2.20E-38
COL8A1	1.587550323	0.666802324	4.24E-40	2.97E-38		LGALS9	1.635464269	7.10E-01	1.31E-46	9.23846E-45		COL8A1	1.587550323	0.666802324	4.24E-40	2.97E-38
MAGEL2	1.586051999	0.665440071	6.08E-40	4.23E-38		CCL8	1.634109563	7.09E-01	1.85E-46	1.29728E-44		MAGEL2	1.586051999	0.665440071	6.08E-40	4.23E-38
LMOD1	1.583292971	0.662928235	1.18E-39	8.14E-38		CASP1	1.634069171	7.08E-01	1.87E-46	1.3003E-44		LMOD1	1.583292971	0.662928235	1.18E-39	8.14E-38
PKD2	1.582756583	0.662439396	1.34E-39	9.14E-38		HCK	1.631862898	7.07E-01	3.29E-46	2.27061E-44		PKD2	1.582756583	0.662439396	1.34E-39	9.14E-38
COMP	1.582743579	0.662427542	1.35E-39	9.14E-38		HLA-C	1.630712885	7.06E-01	4.42E-46	3.02394E-44		COMP	1.582743579	0.662427542	1.35E-39	9.14E-38
ABCA6	1.58220861	0.661939827	1.53E-39	1.03E-37		APOBEC3G	1.630146059	7.05E-01	5.11E-46	3.4686E-44		ABCA6	1.58220861	0.661939827	1.53E-39	1.03E-37
SSPN	1.579602961	0.659561977	2.86E-39	1.91E-37		DOCK2	1.629859967	7.05E-01	5.49E-46	3.70304E-44		SSPN	1.579602961	0.659561977	2.86E-39	1.91E-37
CX3CR1	1.57761912	0.657748942	4.59E-39	3.05E-37		LGALS2	1.629508749	7.04E-01	6.01E-46	4.01989E-44		CX3CR1	1.57761912	0.657748942	4.59E-39	3.05E-37
PLXDC1	1.572975926	0.653496591	1.39E-38	9.16E-37		CTLA4	1.629417182	7.04E-01	6.15E-46	4.08372E-44		PLXDC1	1.572975926	0.653496591	1.39E-38	9.16E-37
MN1	1.572323427	0.65289801	1.62E-38	1.06E-36		SPIB	1.629271346	7.04E-01	6.39E-46	4.20676E-44		MN1	1.572323427	0.65289801	1.62E-38	1.06E-36
FGF1	1.571677841	0.652305528	1.89E-38	1.23E-36		DOK2	1.628951391	7.04E-01	6.93E-46	4.53101E-44		FGF1	1.571677841	0.652305528	1.89E-38	1.23E-36
CNTN1	1.570583489	0.651300636	2.46E-38	1.57E-36		GPR18	1.626427256	7.02E-01	1.32E-45	8.56936E-44		CNTN1	1.570583489	0.651300636	2.46E-38	1.57E-36
PDE1A	1.570361576	0.651096778	2.59E-38	1.64E-36		IL7R	1.625676066	7.01E-01	1.60E-45	1.0303E-43		PDE1A	1.570361576	0.651096778	2.59E-38	1.64E-36
DDR2	1.570135286	0.65088887	2.73E-38	1.72E-36		AIF1	1.624708021	7.00E-01	2.05E-45	1.30911E-43		DDR2	1.570135286	0.65088887	2.73E-38	1.72E-36
GALNT10	1.568715646	0.649583865	3.83E-38	2.39E-36		MS4A1	1.624258585	7.00E-01	2.30E-45	1.45196E-43		GALNT10	1.568715646	0.649583865	3.83E-38	2.39E-36
PDGFC	1.564222518	0.645445757	1.11E-37	6.90E-36		TYROBP	1.623983225	7.00E-01	2.46E-45	1.54074E-43		PDGFC	1.564222518	0.645445757	1.11E-37	6.90E-36
TGFB1I1	1.563146135	0.644452659	1.43E-37	8.84E-36		CCR2	1.622560023	6.98E-01	3.54E-45	2.19811E-43		TGFB1I1	1.563146135	0.644452659	1.43E-37	8.84E-36
THBS4	1.56153274	0.642962818	2.10E-37	1.28E-35		CD19	1.620961178	6.97E-01	5.32E-45	3.27831E-43		THBS4	1.56153274	0.642962818	2.10E-37	1.28E-35
MATN3	1.560711005	0.64220342	2.55E-37	1.55E-35		P2RX5	1.618875482	6.95E-01	9.03E-45	5.53093E-43		MATN3	1.560711005	0.64220342	2.55E-37	1.55E-35
PDGFRA	1.560349512	0.641869223	2.77E-37	1.67E-35		CSF2RB	1.618348763	6.95E-01	1.03E-44	6.27827E-43		PDGFRA	1.560349512	0.641869223	2.77E-37	1.67E-35
PCOLCE	1.559469945	0.641055749	3.41E-37	2.05E-35		SOCS1	1.614115604	6.91E-01	3.02E-44	1.82366E-42		PCOLCE	1.559469945	0.641055749	3.41E-37	2.05E-35
LMCD1	1.559110552	0.640723229	3.72E-37	2.21E-35		IL18RAP	1.614084333	6.91E-01	3.04E-44	1.82548E-42		LMCD1	1.559110552	0.640723229	3.72E-37	2.21E-35
FBLN1	1.558233385	0.63991133	4.57E-37	2.70E-35		EVI2B	1.613129283	6.90E-01	3.88E-44	2.30873E-42		FBLN1	1.558233385	0.63991133	4.57E-37	2.70E-35
PMP22	1.557604956	0.639329379	5.30E-37	3.11E-35		FMNL1	1.611814045	6.89E-01	5.41E-44	3.19798E-42		PMP22	1.557604956	0.639329379	5.30E-37	3.11E-35
PPIC	1.557020559	0.638787994	6.08E-37	3.55E-35		IL2RA	1.611628821	6.89E-01	5.67E-44	3.32863E-42		PPIC	1.557020559	0.638787994	6.08E-37	3.55E-35
FST	1.556849322	0.638629321	6.33E-37	3.67E-35		P2RY6	1.610860304	6.88E-01	6.88E-44	4.01501E-42		FST	1.556849322	0.638629321	6.33E-37	3.67E-35
ITM2B	1.556659235	0.638453162	6.62E-37	3.81E-35		HLA-DQB1	1.60960945	6.87E-01	9.44E-44	5.4698E-42		ITM2B	1.556659235	0.638453162	6.62E-37	3.81E-35
PROS1	1.555801296	0.637657814	8.10E-37	4.63E-35		CCL13	1.608924655	6.86E-01	1.12E-43	6.45867E-42		PROS1	1.555801296	0.637657814	8.10E-37	4.63E-35
FCER1A	1.555568704	0.637442115	8.55E-37	4.86E-35		VAV1	1.608891115	6.86E-01	1.13E-43	6.47071E-42		FCER1A	1.555568704	0.637442115	8.55E-37	4.86E-35
PRND	1.555516503	0.637393701	8.66E-37	4.89E-35		SELPLG	1.607134278	6.84E-01	1.76E-43	1.00072E-41		PRND	1.555516503	0.637393701	8.66E-37	4.89E-35
COL16A1	1.554905201	0.636826625	9.99E-37	5.61E-35		ISG20	1.607110134	6.84E-01	1.77E-43	1.00072E-41		COL16A1	1.554905201	0.636826625	9.99E-37	5.61E-35
PTPRM	1.553429361	0.635456639	1.41E-36	7.88E-35		TCL1A	1.605581047	6.83E-01	2.61E-43	1.4614E-41		PTPRM	1.553429361	0.635456639	1.41E-36	7.88E-35
PECAM1	1.553336969	0.635370831	1.44E-36	8.00E-35		LAIR1	1.603584485	6.81E-01	4.31E-43	2.39949E-41		PECAM1	1.553336969	0.635370831	1.44E-36	8.00E-35
PLN	1.55238066	0.634482365	1.81E-36	9.94E-35		PILRA	1.60045641	6.78E-01	9.44E-43	5.23017E-41		PLN	1.55238066	0.634482365	1.81E-36	9.94E-35
C1S	1.551286071	0.633464757	2.34E-36	1.28E-34		SPI1	1.60022082	6.78E-01	1.00E-42	5.51346E-41		C1S	1.551286071	0.633464757	2.34E-36	1.28E-34
ZNF423	1.550267701	0.632517363	2.96E-36	1.61E-34		CD14	1.598705235	6.77E-01	1.47E-42	8.01114E-41		ZNF423	1.550267701	0.632517363	2.96E-36	1.61E-34
PCDH7	1.550150345	0.632408145	3.05E-36	1.65E-34		SLC7A7	1.597381074	6.76E-01	2.04E-42	1.10917E-40		PCDH7	1.550150345	0.632408145	3.05E-36	1.65E-34
HNMT	1.549500812	0.631803511	3.55E-36	1.90E-34		GIMAP4	1.594865937	6.73E-01	3.83E-42	2.06773E-40		HNMT	1.549500812	0.631803511	3.55E-36	1.90E-34
LY86	1.548534762	0.630903769	4.45E-36	2.37E-34		SLA	1.594777455	6.73E-01	3.91E-42	2.10091E-40		LY86	1.548534762	0.630903769	4.45E-36	2.37E-34
LAMB1	1.548292203	0.630677772	4.71E-36	2.49E-34		PRKCQ	1.594405169	6.73E-01	4.30E-42	2.29155E-40		LAMB1	1.548292203	0.630677772	4.71E-36	2.49E-34
ATXN1	1.547728138	0.630152081	5.37E-36	2.83E-34		LY9	1.592836074	6.72E-01	6.36E-42	3.3689E-40		ATXN1	1.547728138	0.630152081	5.37E-36	2.83E-34
GAS6	1.545339831	0.627924132	9.37E-36	4.88E-34		PSMB8	1.592812882	6.72E-01	6.39E-42	3.3689E-40		GAS6	1.545339831	0.627924132	9.37E-36	4.88E-34
ADAMTS5	1.544521019	0.627159504	1.13E-35	5.87E-34		LAX1	1.592604126	6.71E-01	6.74E-42	3.52765E-40		ADAMTS5	1.544521019	0.627159504	1.13E-35	5.87E-34
NNMT	1.544077424	0.626745094	1.26E-35	6.47E-34		CCL18	1.588526811	6.68E-01	1.86E-41	9.68351E-40		NNMT	1.544077424	0.626745094	1.26E-35	6.47E-34
PRKD1	1.543889749	0.626569732	1.31E-35	6.72E-34		ARHGAP15	1.587838897	6.67E-01	2.21E-41	1.14221E-39		PRKD1	1.543889749	0.626569732	1.31E-35	6.72E-34
GEM	1.543050139	0.62578494	1.60E-35	8.12E-34		CRTAM	1.587399112	6.67E-01	2.46E-41	1.26663E-39		GEM	1.543050139	0.62578494	1.60E-35	8.12E-34
IQGAP2	1.542789955	0.625541658	1.70E-35	8.58E-34		APOL1	1.584468217	6.64E-01	5.10E-41	2.60708E-39		IQGAP2	1.542789955	0.625541658	1.70E-35	8.58E-34
EVC	1.54095745	0.623827026	2.60E-35	1.30E-33		TRAF1	1.583533777	6.63E-01	6.43E-41	3.26765E-39		EVC	1.54095745	0.623827026	2.60E-35	1.30E-33
IGF2	1.540816805	0.623695344	2.68E-35	1.33E-33		HLA-DPA1	1.580840543	6.61E-01	1.25E-40	6.32922E-39		IGF2	1.540816805	0.623695344	2.68E-35	1.33E-33
DFNA5	1.539053072	0.622042982	4.04E-35	1.99E-33		FUT7	1.580005463	6.60E-01	1.54E-40	7.73618E-39		DFNA5	1.539053072	0.622042982	4.04E-35	1.99E-33
COL6A1	1.538837033	0.621840455	4.25E-35	2.08E-33		SEMA4D	1.579628998	6.60E-01	1.69E-40	8.4419E-39		COL6A1	1.538837033	0.621840455	4.25E-35	2.08E-33
MRC2	1.538212039	0.621254389	4.91E-35	2.39E-33		TFEC	1.579269832	6.59E-01	1.85E-40	9.17278E-39		MRC2	1.538212039	0.621254389	4.91E-35	2.39E-33
PDPN	1.538051234	0.621103562	5.10E-35	2.46E-33		CYBA	1.571164413	6.52E-01	1.36E-39	6.71822E-38		PDPN	1.538051234	0.621103562	5.10E-35	2.46E-33
RARRES2	1.535932757	0.619115056	8.33E-35	4.00E-33		CD79B	1.570843525	6.52E-01	1.47E-39	7.228E-38		RARRES2	1.535932757	0.619115056	8.33E-35	4.00E-33
SPRY1	1.535131899	0.618362618	1.00E-34	4.79E-33		SLC15A3	1.569600543	6.50E-01	2.00E-39	9.75134E-38		SPRY1	1.535131899	0.618362618	1.00E-34	4.79E-33
DPP4	1.534929014	0.618171937	1.05E-34	4.99E-33		SLC2A6	1.568274073	6.49E-01	2.76E-39	1.34241E-37		DPP4	1.534929014	0.618171937	1.05E-34	4.99E-33
SEMA5A	1.532805667	0.6161748	1.71E-34	8.06E-33		CD96	1.567198959	6.48E-01	3.60E-39	1.72759E-37		SEMA5A	1.532805667	0.6161748	1.71E-34	8.06E-33
CYBRD1	1.532410634	0.615802942	1.88E-34	8.78E-33		CYBB	1.566731531	6.48E-01	4.03E-39	1.92641E-37		CYBRD1	1.532410634	0.615802942	1.88E-34	8.78E-33
GREM1	1.530352226	0.613863742	3.02E-34	1.40E-32		TAP2	1.56336154	6.45E-01	9.19E-39	4.36683E-37		GREM1	1.530352226	0.613863742	3.02E-34	1.40E-32
COL15A1	1.529946367	0.61348108	3.31E-34	1.53E-32		CD4	1.561844694	6.43E-01	1.33E-38	6.28841E-37		COL15A1	1.529946367	0.61348108	3.31E-34	1.53E-32
CNIH3	1.529937965	0.613473157	3.32E-34	1.53E-32		CCL2	1.558249235	6.40E-01	3.19E-38	1.50121E-36		CNIH3	1.529937965	0.613473157	3.32E-34	1.53E-32
SEC23A	1.5289594	0.612550098	4.16E-34	1.90E-32		PIK3CD	1.556767096	6.39E-01	4.58E-38	2.14061E-36		SEC23A	1.5289594	0.612550098	4.16E-34	1.90E-32
TIMP2	1.528908826	0.612502377	4.21E-34	1.91E-32		HLA-G	1.556071147	6.38E-01	5.42E-38	2.52117E-36		TIMP2	1.528908826	0.612502377	4.21E-34	1.91E-32
COL6A2	1.528600521	0.612211427	4.51E-34	2.04E-32		AOAH	1.555817573	6.38E-01	5.77E-38	2.66696E-36		COL6A2	1.528600521	0.612211427	4.51E-34	2.04E-32
TACC1	1.528303819	0.611931372	4.83E-34	2.18E-32		APOL3	1.555626026	6.37E-01	6.04E-38	2.77908E-36		TACC1	1.528303819	0.611931372	4.83E-34	2.18E-32
PTPRB	1.528273887	0.611903117	4.87E-34	2.18E-32		GFI1	1.553457169	6.35E-01	1.02E-37	4.65277E-36		PTPRB	1.528273887	0.611903117	4.87E-34	2.18E-32
ANTXR1	1.526891949	0.610597973	6.68E-34	2.98E-32		CCL19	1.5514855	6.34E-01	1.65E-37	7.38272E-36		ANTXR1	1.526891949	0.610597973	6.68E-34	2.98E-32
EHD2	1.52630858	0.610046667	7.64E-34	3.39E-32		SLC2A5	1.551290517	6.33E-01	1.73E-37	7.69951E-36		EHD2	1.52630858	0.610046667	7.64E-34	3.39E-32
FRZB	1.525909572	0.609669468	8.37E-34	3.68E-32		EBI3	1.550167702	6.32E-01	2.27E-37	1.00488E-35		FRZB	1.525909572	0.609669468	8.37E-34	3.68E-32
NRP1	1.525840994	0.609604628	8.51E-34	3.72E-32		HLA-DPB1	1.547256051	6.30E-01	4.57E-37	2.01867E-35		NRP1	1.525840994	0.609604628	8.51E-34	3.72E-32
EMX2	1.523705804	0.607584376	1.39E-33	6.00E-32		BCL11B	1.546961615	6.29E-01	4.91E-37	2.15618E-35		EMX2	1.523705804	0.607584376	1.39E-33	6.00E-32
KDELC1	1.521533367	0.605525972	2.28E-33	9.72E-32		STAT1	1.545469574	6.28E-01	7.03E-37	3.07294E-35		KDELC1	1.521533367	0.605525972	2.28E-33	9.72E-32
ADRA2A	1.51951124	0.603607347	3.62E-33	1.53E-31		FCN1	1.545130893	6.28E-01	7.63E-37	3.31723E-35		ADRA2A	1.51951124	0.603607347	3.62E-33	1.53E-31
FGF18	1.519084416	0.603202043	3.99E-33	1.68E-31		HLA-DQA1	1.543045104	6.26E-01	1.26E-36	5.3962E-35		FGF18	1.519084416	0.603202043	3.99E-33	1.68E-31
PRKG1	1.515920846	0.600194425	8.19E-33	3.44E-31		BTN3A2	1.542247439	6.25E-01	1.53E-36	6.50339E-35		PRKG1	1.515920846	0.600194425	8.19E-33	3.44E-31
ELK3	1.512041819	0.596498041	1.97E-32	8.21E-31		VPREB3	1.541894366	6.25E-01	1.66E-36	7.044E-35		ELK3	1.512041819	0.596498041	1.97E-32	8.21E-31
BHMT2	1.511791235	0.59625893	2.09E-32	8.65E-31		RARRES1	1.541591271	6.24E-01	1.79E-36	7.53861E-35		BHMT2	1.511791235	0.59625893	2.09E-32	8.65E-31
GFPT2	1.511034768	0.595536856	2.48E-32	1.02E-30		FCGR1A	1.540396541	6.23E-01	2.38E-36	9.99105E-35		GFPT2	1.511034768	0.595536856	2.48E-32	1.02E-30
FMOD	1.510496795	0.595023123	2.80E-32	1.14E-30		CD244	1.539512123	6.22E-01	2.94E-36	1.22898E-34		FMOD	1.510496795	0.595023123	2.80E-32	1.14E-30
SNED1	1.510443225	0.594971957	2.83E-32	1.15E-30		HK3	1.537943596	6.21E-01	4.28E-36	1.78035E-34		SNED1	1.510443225	0.594971957	2.83E-32	1.15E-30
ALDH1A1	1.508573613	0.593185097	4.32E-32	1.74E-30		IL15	1.537406672	6.20E-01	4.87E-36	2.01462E-34		ALDH1A1	1.508573613	0.593185097	4.32E-32	1.74E-30
EVI2A	1.505463606	0.590207832	8.72E-32	3.48E-30		CCR1	1.536685889	6.20E-01	5.78E-36	2.38203E-34		EVI2A	1.505463606	0.590207832	8.72E-32	3.48E-30
FN1	1.505173413	0.589929711	9.31E-32	3.69E-30		TRAT1	1.535221435	6.18E-01	8.20E-36	3.36327E-34		FN1	1.505173413	0.589929711	9.31E-32	3.69E-30
ROR2	1.505050027	0.589811442	9.57E-32	3.78E-30		CSF2RA	1.53352153	6.17E-01	1.23E-35	5.02074E-34		ROR2	1.505050027	0.589811442	9.57E-32	3.78E-30
TPST1	1.504130223	0.588929477	1.18E-31	4.63E-30		TRPV2	1.533295473	6.17E-01	1.30E-35	5.27382E-34		TPST1	1.504130223	0.588929477	1.18E-31	4.63E-30
CDH5	1.503889677	0.588698737	1.24E-31	4.86E-30		B2M	1.532991865	6.16E-01	1.40E-35	5.64301E-34		CDH5	1.503889677	0.588698737	1.24E-31	4.86E-30
DIXDC1	1.503774595	0.588588333	1.27E-31	4.97E-30		LTA	1.531918137	6.15E-01	1.80E-35	7.25292E-34		DIXDC1	1.503774595	0.588588333	1.27E-31	4.97E-30
MAB21L1	1.503178331	0.588016175	1.46E-31	5.66E-30		TNFAIP3	1.531439444	6.15E-01	2.02E-35	8.09037E-34		MAB21L1	1.503178331	0.588016175	1.46E-31	5.66E-30
TIMP3	1.502585761	0.587447336	1.66E-31	6.43E-30		ICAM3	1.531262938	6.15E-01	2.11E-35	8.39855E-34		TIMP3	1.502585761	0.587447336	1.66E-31	6.43E-30
SEMA3C	1.501578889	0.586480272	2.09E-31	8.03E-30		PLCG2	1.530785411	6.14E-01	2.36E-35	9.36547E-34		SEMA3C	1.501578889	0.586480272	2.09E-31	8.03E-30
COX7A1	1.501035924	0.585958505	2.36E-31	9.03E-30		GIMAP5	1.530709177	6.14E-01	2.40E-35	9.4934E-34		COX7A1	1.501035924	0.585958505	2.36E-31	9.03E-30
						CXCL13	1.527811904	6.11E-01	4.78E-35	1.88014E-33
						MCM5	1.527686567	6.11E-01	4.92E-35	1.92813E-33
						ARRB2	1.526546926	6.10E-01	6.45E-35	2.49229E-33
						BIN1	1.526061976	6.10E-01	7.23E-35	2.78322E-33
						MARCO	1.525606381	6.09E-01	8.06E-35	3.0865E-33
						BTK	1.524187061	6.08E-01	1.13E-34	4.28004E-33
						BIRC3	1.52295022	6.07E-01	1.51E-34	5.7076E-33
						TNFRSF17	1.522614061	6.07E-01	1.63E-34	6.15226E-33
						ICAM1	1.521078608	6.05E-01	2.35E-34	8.79943E-33
						MNDA	1.519882435	6.04E-01	3.11E-34	1.16139E-32
						CD163	1.516235794	6.00E-01	7.34E-34	2.71378E-32
						DUSP2	1.515936918	6.00E-01	7.87E-34	2.88638E-32
						INPP5D	1.51387562	5.98E-01	1.28E-33	4.65991E-32
						KCNAB2	1.508833974	5.93E-01	4.14E-33	1.50718E-31
						PTPN22	1.507779279	5.92E-01	5.30E-33	1.91104E-31
						POU2F2	1.506968391	5.92E-01	6.40E-33	2.2891E-31
						MS4A4A	1.505631773	5.90E-01	8.73E-33	3.11088E-31
						CD5	1.505364549	5.90E-01	9.29E-33	3.29668E-31
						ITGAL	1.504404045	5.89E-01	1.16E-32	4.10386E-31
						TNFSF14	1.50415227	5.89E-01	1.23E-32	4.33323E-31
						FGL2	1.50353792	5.88E-01	1.42E-32	4.95698E-31
						PTGDS	1.502674911	5.88E-01	1.73E-32	6.03089E-31
						NCF2	1.502110681	5.87E-01	1.98E-32	6.84584E-31
						CD69	1.501987881	5.87E-01	2.03E-32	7.01542E-31
						KLRB1	1.500795217	5.86E-01	2.68E-32	9.20957E-31
						CEBPB	1.500478268	5.85E-01	2.88E-32	9.87115E-31
