# Supplementary material for: A Framework to Predict the Molecular Classification and Prognosis of Breast Cancer Patients and Characterize the Landscape of Immune Cell Infiltration
Source: Comput Math Methods Med. 2022 Jun 7;2022:4635806. doi: 10.1155/2022/4635806 (PMC9201713; doi:10.1155/2022/4635806)
Supplement: Supplementary 3 — Supplementary Table 3: ICI signature genes A and B. [file 4635806.f3.txt]

Supplementary Table 3: ICI signature genes A and B
Symbol	R	P	ICI-signature-group
CD7	0.624431027	2.10E-113	ICI-signature-A
GZMB	0.618757107	8.23E-111	ICI-signature-A
NKG7	0.604948538	1.02E-104	ICI-signature-A
PSTPIP1	0.591359591	5.23E-99	ICI-signature-A
CCL5	0.588167401	1.05E-97	ICI-signature-A
PRF1	0.584413979	3.42E-96	ICI-signature-A
CORO1A	0.577648207	1.63E-93	ICI-signature-A
PDCD1	0.57717813	2.49E-93	ICI-signature-A
GNLY	0.576308985	5.43E-93	ICI-signature-A
IL2RG	0.575980537	7.28E-93	ICI-signature-A
LCK	0.572241733	2.03E-91	ICI-signature-A
SH2D2A	0.572158179	2.18E-91	ICI-signature-A
MAP4K1	0.566702216	2.59E-89	ICI-signature-A
TBX21	0.56572741	6.03E-89	ICI-signature-A
CD3D	0.563073288	5.92E-88	ICI-signature-A
CD6	0.557174985	8.82E-86	ICI-signature-A
WAS	0.556088758	2.19E-85	ICI-signature-A
DOK2	0.555277081	4.32E-85	ICI-signature-A
ZAP70	0.554636364	7.36E-85	ICI-signature-A
LTB	0.553280453	2.27E-84	ICI-signature-A
LAG3	0.553133069	2.57E-84	ICI-signature-A
C1QA	0.552865927	3.20E-84	ICI-signature-A
PTPN7	0.550339668	2.57E-83	ICI-signature-A
FUT7	0.550277621	2.70E-83	ICI-signature-A
PLA2G2D	0.546761109	4.75E-82	ICI-signature-A
SIT1	0.546291302	6.95E-82	ICI-signature-A
CD38	0.544928454	2.09E-81	ICI-signature-A
CTSW	0.543504375	6.56E-81	ICI-signature-A
SOCS1	0.539572344	1.50E-79	ICI-signature-A
AIM2	0.538711782	2.97E-79	ICI-signature-A
CXCR3	0.537373489	8.51E-79	ICI-signature-A
NCF4	0.536725391	1.41E-78	ICI-signature-A
CD79B	0.536000926	2.49E-78	ICI-signature-A
CTLA4	0.535400204	3.99E-78	ICI-signature-A
CD72	0.534251676	9.75E-78	ICI-signature-A
LGALS2	0.534201232	1.01E-77	ICI-signature-A
LTA	0.528664163	7.20E-76	ICI-signature-A
UBASH3A	0.527977845	1.21E-75	ICI-signature-A
LAMP3	0.527315671	2.01E-75	ICI-signature-A
CD3E	0.526954771	2.64E-75	ICI-signature-A
GMFG	0.525835742	6.16E-75	ICI-signature-A
CD2	0.52221108	9.38E-74	ICI-signature-A
IFNG	0.521085144	2.17E-73	ICI-signature-A
IL18RAP	0.519751884	5.84E-73	ICI-signature-A
GZMA	0.51907031	9.66E-73	ICI-signature-A
SPOCK2	0.518676019	1.29E-72	ICI-signature-A
SLAMF1	0.518024278	2.09E-72	ICI-signature-A
PSMB9	0.516670829	5.65E-72	ICI-signature-A
BIN2	0.514782688	2.24E-71	ICI-signature-A
BCL2A1	0.513176686	7.20E-71	ICI-signature-A
LST1	0.513094714	7.64E-71	ICI-signature-A
PRKCQ	0.512871111	8.98E-71	ICI-signature-A
XCL2	0.512281528	1.38E-70	ICI-signature-A
ICOS	0.511576237	2.29E-70	ICI-signature-A
TNFRSF1B	0.509497591	1.02E-69	ICI-signature-A
CXCR6	0.508267263	2.45E-69	ICI-signature-A
PLAC8	0.507719063	3.62E-69	ICI-signature-A
SPIB	0.507431669	4.44E-69	ICI-signature-A
ZBED2	0.506380473	9.36E-69	ICI-signature-A
CD48	0.505757712	1.45E-68	ICI-signature-A
GPR171	0.502252593	1.71E-67	ICI-signature-A
CD244	0.502093157	1.91E-67	ICI-signature-A
CCL13	0.501166205	3.64E-67	ICI-signature-A
CD96	0.4982354	2.77E-66	ICI-signature-A
SH2D1A	0.498037077	3.18E-66	ICI-signature-A
CYBA	0.497675001	4.08E-66	ICI-signature-A
SP140	0.496938959	6.76E-66	ICI-signature-A
CD5	0.496766437	7.61E-66	ICI-signature-A
HCLS1	0.49664313	8.28E-66	ICI-signature-A
CST7	0.495141155	2.31E-65	ICI-signature-A
SLAMF7	0.493815625	5.70E-65	ICI-signature-A
NFKBIE	0.493776787	5.86E-65	ICI-signature-A
FASLG	0.492759774	1.17E-64	ICI-signature-A
CD79A	0.49208187	1.85E-64	ICI-signature-A
LY9	0.487236017	4.74E-63	ICI-signature-A
CD37	0.4868193	6.26E-63	ICI-signature-A
CCL4	0.485322125	1.69E-62	ICI-signature-A
IL2RA	0.483829603	4.51E-62	ICI-signature-A
SPI1	0.483469902	5.71E-62	ICI-signature-A
LILRB2	0.480948337	2.97E-61	ICI-signature-A
SH3BP1	0.480754679	3.36E-61	ICI-signature-A
CTSC	0.479195358	9.25E-61	ICI-signature-A
FCN1	0.47811303	1.86E-60	ICI-signature-A
TYROBP	0.477608827	2.58E-60	ICI-signature-A
C1QB	0.47741993	2.91E-60	ICI-signature-A
POU2AF1	0.47610387	6.77E-60	ICI-signature-A
ICAM3	0.47583083	8.06E-60	ICI-signature-A
CD3G	0.475036283	1.34E-59	ICI-signature-A
SLAMF8	0.473671332	3.20E-59	ICI-signature-A
TAP2	0.473488059	3.59E-59	ICI-signature-A
CCR7	0.472844262	5.40E-59	ICI-signature-A
TRAT1	0.472680882	5.99E-59	ICI-signature-A
PIK3CD	0.469247826	5.20E-58	ICI-signature-A
FMNL1	0.469150558	5.53E-58	ICI-signature-A
ITK	0.469068065	5.82E-58	ICI-signature-A
EBI3	0.467739056	1.34E-57	ICI-signature-A
AIF1	0.466435238	3.00E-57	ICI-signature-A
CCL18	0.466045546	3.82E-57	ICI-signature-A
TCL1A	0.465145439	6.67E-57	ICI-signature-A
ETV7	0.464442234	1.03E-56	ICI-signature-A
CD74	0.462523498	3.35E-56	ICI-signature-A
DUSP2	0.462285728	3.87E-56	ICI-signature-A
CD40	0.461889229	4.93E-56	ICI-signature-A
PSMB10	0.460201222	1.38E-55	ICI-signature-A
MYO1F	0.458699187	3.43E-55	ICI-signature-A
CD53	0.458204249	4.62E-55	ICI-signature-A
IFI30	0.455197611	2.81E-54	ICI-signature-A
RAC2	0.453734694	6.73E-54	ICI-signature-A
ITGB2	0.453565665	7.44E-54	ICI-signature-A
GZMK	0.451442639	2.62E-53	ICI-signature-A
MARCO	0.451016306	3.36E-53	ICI-signature-A
IL10RA	0.449046316	1.07E-52	ICI-signature-A
CXCL10	0.449037766	1.08E-52	ICI-signature-A
KLRB1	0.44740644	2.79E-52	ICI-signature-A
LILRB4	0.445592703	7.99E-52	ICI-signature-A
ADAMDEC1	0.440858706	1.21E-50	ICI-signature-A
HK3	0.440346218	1.62E-50	ICI-signature-A
ARHGAP25	0.438602377	4.36E-50	ICI-signature-A
ARHGAP15	0.433940381	5.96E-49	ICI-signature-A
ISG20	0.432827508	1.11E-48	ICI-signature-A
PLEK	0.432686293	1.20E-48	ICI-signature-A
PIM2	0.430137192	4.88E-48	ICI-signature-A
BIN1	0.429546261	6.76E-48	ICI-signature-A
CD14	0.427941113	1.63E-47	ICI-signature-A
CEBPB	0.426099045	4.43E-47	ICI-signature-A
CCL19	0.422506064	3.07E-46	ICI-signature-A
TAP1	0.421710355	4.70E-46	ICI-signature-A
PLCG2	0.418789755	2.22E-45	ICI-signature-A
LAPTM5	0.415443804	1.29E-44	ICI-signature-A
PTGDS	0.415334976	1.37E-44	ICI-signature-A
P2RX5	0.411789585	8.62E-44	ICI-signature-A
SELL	0.410086478	2.07E-43	ICI-signature-A
C2	0.408706688	4.21E-43	ICI-signature-A
WARS	0.401156159	1.90E-41	ICI-signature-A
CSF2RB	0.401099118	1.96E-41	ICI-signature-A
LSP1	0.400286845	2.93E-41	ICI-signature-A
P2RY6	0.393424731	8.51E-40	ICI-signature-A
INPP5D	0.389938771	4.57E-39	ICI-signature-A
MS4A4A	0.370642268	3.52E-35	ICI-signature-A
GIMAP4	0.36358152	8.01E-34	ICI-signature-A
ATAD3A	0.32565099	4.31E-27	ICI-signature-A
HMGA1	0.322012869	1.70E-26	ICI-signature-A
SNRPA	0.310801406	1.05E-24	ICI-signature-A
MCM5	0.259546452	1.86E-17	ICI-signature-A
CCNE1	0.25599194	5.22E-17	ICI-signature-A
CH25H	0.221769888	4.83E-13	ICI-signature-A
RANBP1	0.21932851	8.78E-13	ICI-signature-A
SNRPC	0.216248402	1.85E-12	ICI-signature-A
CDC25B	0.214017877	3.14E-12	ICI-signature-A
CDC20	0.210127393	7.84E-12	ICI-signature-A
AURKB	0.20870284	1.09E-11	ICI-signature-A
TACC3	0.20465594	2.75E-11	ICI-signature-A
PTTG1	0.19794685	1.22E-10	ICI-signature-A
CDCA3	0.174078441	1.63E-08	ICI-signature-A
CDT1	0.173473921	1.83E-08	ICI-signature-A
CENPA	0.162778419	1.32E-07	ICI-signature-A
ALDH1A1	0.16115093	1.77E-07	ICI-signature-A
MYBL2	0.155299327	4.90E-07	ICI-signature-A
UBE2C	0.153126782	7.08E-07	ICI-signature-A
LMO2	0.148838646	1.45E-06	ICI-signature-A
E2F2	0.146059078	2.27E-06	ICI-signature-A
KIF2C	0.141153936	4.94E-06	ICI-signature-A
MCM7	0.138499611	7.44E-06	ICI-signature-A
BIRC5	0.130660642	2.39E-05	ICI-signature-A
RNASEH2A	0.127916015	3.55E-05	ICI-signature-A
FANCA	0.124940929	5.38E-05	ICI-signature-A
EZH2	0.122582249	7.45E-05	ICI-signature-A
CDCA8	0.120961993	9.28E-05	ICI-signature-A
E2F1	0.118353951	0.0001314	ICI-signature-A
CKS2	0.116812419	0.000160864	ICI-signature-A
TROAP	0.116351916	0.000170805	ICI-signature-A
PLK1	0.112421985	0.000282423	ICI-signature-A
TK1	0.11027496	0.000369252	ICI-signature-A
KIFC1	0.107697527	0.000506282	ICI-signature-A
IGF1	0.10685931	0.000560194	ICI-signature-A
DPT	0.105344011	0.000671427	ICI-signature-A
FBLN5	0.10005443	0.001240802	ICI-signature-A
CCNB2	0.097966066	0.00156906	ICI-signature-A
CDC25A	0.096910636	0.00176375	ICI-signature-A
TYMS	0.093378414	0.002587837	ICI-signature-A
DKC1	0.092820054	0.002746401	ICI-signature-A
RAD54L	0.092538187	0.002829768	ICI-signature-A
CLDN5	0.089674263	0.003817419	ICI-signature-A
MELK	0.087159669	0.004932135	ICI-signature-A
CHEK1	0.086880936	0.005072267	ICI-signature-A
TRIP13	0.082461477	0.007829053	ICI-signature-A
C7	0.080438779	0.009489179	ICI-signature-A
GTSE1	0.079506265	0.010355066	ICI-signature-A
TTK	0.077958155	0.011948305	ICI-signature-A
MCM10	0.077793591	0.012129814	ICI-signature-A
FEN1	0.074682602	0.016051227	ICI-signature-A
WDR62	0.073347864	0.018049569	ICI-signature-A
FABP4	0.070701977	0.022662131	ICI-signature-A
PKMYT1	0.069531873	0.025008441	ICI-signature-A
H2AFZ	0.068775496	0.026634488	ICI-signature-A
FOXM1	0.0585115	0.059378969	ICI-signature-A
BLM	0.057946981	0.061879806	ICI-signature-A
KCTD12	0.057197863	0.065332192	ICI-signature-A
EXO1	0.053145	0.086860078	ICI-signature-A
TPX2	0.052252659	0.092295769	ICI-signature-A
CCNA2	0.050002057	0.107221149	ICI-signature-A
BUB1	0.045179381	0.145591558	ICI-signature-A
MEOX2	0.037111988	0.232000353	ICI-signature-A
HMGB2	0.035756233	0.249514178	ICI-signature-A
PECAM1	0.035394235	0.254342676	ICI-signature-A
ANK2	0.032322615	0.297926798	ICI-signature-A
RRM2	0.031015052	0.317910364	ICI-signature-A
ASF1B	0.029499644	0.34214295	ICI-signature-A
ABCA6	0.023125273	0.456506724	ICI-signature-A
CDO1	0.022081962	0.477078463	ICI-signature-A
KIF20A	0.021532835	0.488106236	ICI-signature-A
CCNB1	0.017574905	0.571486997	ICI-signature-A
ABCA8	0.009631161	0.756500307	ICI-signature-A
BHMT2	0.004792194	0.877385624	ICI-signature-A
COL16A1	0.002395235	0.93853282	ICI-signature-A
MMRN1	0.00220121	0.94350327	ICI-signature-A
ESPL1	-0.001802573	0.953722028	ICI-signature-B
SPAG5	-0.007896141	0.799327128	ICI-signature-B
KIF4A	-0.012454074	0.688441469	ICI-signature-B
PROS1	-0.013422623	0.665627243	ICI-signature-B
ELN	-0.025258872	0.41602767	ICI-signature-B
NEIL3	-0.025896922	0.404346317	ICI-signature-B
PDZRN3	-0.02684543	0.387347901	ICI-signature-B
GNG11	-0.029613134	0.340288304	ICI-signature-B
MAD2L1	-0.032095827	0.301331379	ICI-signature-B
TGFBR2	-0.032560375	0.294385166	ICI-signature-B
GPRASP1	-0.033697308	0.277840327	ICI-signature-B
GLI2	-0.039664816	0.201425615	ICI-signature-B
PRC1	-0.043313274	0.162981597	ICI-signature-B
NDN	-0.045110028	0.146211399	ICI-signature-B
GAS7	-0.045159231	0.145771441	ICI-signature-B
TNN	-0.05323802	0.086308623	ICI-signature-B
JAM2	-0.059698635	0.054392591	ICI-signature-B
CAV1	-0.060365204	0.051749101	ICI-signature-B
STARD8	-0.06445826	0.037766835	ICI-signature-B
MYL3	-0.065857257	0.033790684	ICI-signature-B
FLRT2	-0.073369931	0.018014838	ICI-signature-B
PGM5	-0.076487969	0.013658468	ICI-signature-B
EMCN	-0.084491853	0.006428869	ICI-signature-B
RUNX1T1	-0.084737301	0.006275832	ICI-signature-B
FRZB	-0.086402753	0.005321066	ICI-signature-B
SYNE1	-0.088356458	0.004369346	ICI-signature-B
SPRY1	-0.091170749	0.003267909	ICI-signature-B
AOC3	-0.091784644	0.003064094	ICI-signature-B
PCSK5	-0.092725609	0.002774082	ICI-signature-B
NR3C1	-0.093340794	0.002598252	ICI-signature-B
CIT	-0.098945917	0.0014062	ICI-signature-B
MAB21L1	-0.104190317	0.000769507	ICI-signature-B
LEPR	-0.106971682	0.000552669	ICI-signature-B
PDE1A	-0.112619973	0.000275462	ICI-signature-B
RECK	-0.1129399	0.000264552	ICI-signature-B
CDH5	-0.115891086	0.000181329	ICI-signature-B
COL14A1	-0.116694785	0.00016335	ICI-signature-B
F2RL2	-0.119607165	0.000111271	ICI-signature-B
CORO2B	-0.119821983	0.000108127	ICI-signature-B
DCN	-0.126571251	4.29E-05	ICI-signature-B
SCN7A	-0.128776856	3.14E-05	ICI-signature-B
MYCT1	-0.130566495	2.43E-05	ICI-signature-B
FHOD3	-0.143556511	3.39E-06	ICI-signature-B
ERG	-0.146857542	2.00E-06	ICI-signature-B
LTBP2	-0.152586259	7.75E-07	ICI-signature-B
RBMS3	-0.153466425	6.69E-07	ICI-signature-B
PELI2	-0.154316364	5.79E-07	ICI-signature-B
LDB2	-0.15697583	3.67E-07	ICI-signature-B
TEK	-0.158536721	2.80E-07	ICI-signature-B
KERA	-0.166385563	6.88E-08	ICI-signature-B
LAMA2	-0.166945416	6.21E-08	ICI-signature-B
COL1A1	-0.167361241	5.75E-08	ICI-signature-B
FHL5	-0.168750675	4.45E-08	ICI-signature-B
SPARCL1	-0.168918433	4.31E-08	ICI-signature-B
MXRA5	-0.171395961	2.71E-08	ICI-signature-B
ELK3	-0.17152969	2.64E-08	ICI-signature-B
ARHGAP6	-0.171957788	2.44E-08	ICI-signature-B
PTPRM	-0.176825518	9.57E-09	ICI-signature-B
SLIT2	-0.178390437	7.05E-09	ICI-signature-B
HEG1	-0.179665086	5.48E-09	ICI-signature-B
MAGEL2	-0.180480398	4.67E-09	ICI-signature-B
TCF4	-0.180535753	4.61E-09	ICI-signature-B
SORBS1	-0.181489271	3.82E-09	ICI-signature-B
OGN	-0.182944947	2.85E-09	ICI-signature-B
DGKI	-0.183648459	2.47E-09	ICI-signature-B
SPON1	-0.186309922	1.44E-09	ICI-signature-B
KLF9	-0.188252993	9.62E-10	ICI-signature-B
ZNF423	-0.189097488	8.07E-10	ICI-signature-B
PLSCR4	-0.190137968	6.50E-10	ICI-signature-B
SLIT3	-0.195901911	1.90E-10	ICI-signature-B
ADAM12	-0.19590856	1.90E-10	ICI-signature-B
PTPRB	-0.196974466	1.51E-10	ICI-signature-B
IGF2	-0.197847276	1.25E-10	ICI-signature-B
ABCC9	-0.20274172	4.23E-11	ICI-signature-B
PHLDB1	-0.207154229	1.56E-11	ICI-signature-B
PKD2	-0.208266171	1.21E-11	ICI-signature-B
F2R	-0.209213279	9.69E-12	ICI-signature-B
NAP1L3	-0.210615575	6.99E-12	ICI-signature-B
COL1A2	-0.211312552	5.94E-12	ICI-signature-B
COL3A1	-0.211415649	5.80E-12	ICI-signature-B
BNC2	-0.211930147	5.14E-12	ICI-signature-B
KLHL4	-0.212401263	4.60E-12	ICI-signature-B
FZD4	-0.213462134	3.59E-12	ICI-signature-B
ECM2	-0.213859371	3.26E-12	ICI-signature-B
ITGA8	-0.2151488	2.40E-12	ICI-signature-B
OMD	-0.220112595	7.25E-13	ICI-signature-B
RAI2	-0.220122267	7.23E-13	ICI-signature-B
ADAMTS6	-0.221185277	5.58E-13	ICI-signature-B
AKAP12	-0.221837123	4.75E-13	ICI-signature-B
THBS2	-0.2220342	4.52E-13	ICI-signature-B
COL6A3	-0.226014959	1.68E-13	ICI-signature-B
ABCG2	-0.227249453	1.23E-13	ICI-signature-B
FAP	-0.227259438	1.23E-13	ICI-signature-B
UTRN	-0.227928561	1.04E-13	ICI-signature-B
CALCRL	-0.22846339	9.05E-14	ICI-signature-B
ZFPM2	-0.228744284	8.42E-14	ICI-signature-B
TGFB3	-0.233335106	2.59E-14	ICI-signature-B
ZFHX4	-0.235121766	1.62E-14	ICI-signature-B
SNRK	-0.237483713	8.70E-15	ICI-signature-B
JAM3	-0.237721646	8.17E-15	ICI-signature-B
HSPG2	-0.238068958	7.45E-15	ICI-signature-B
SPARC	-0.246821667	6.94E-16	ICI-signature-B
COL5A2	-0.247284396	6.11E-16	ICI-signature-B
PTGER3	-0.252455749	1.43E-16	ICI-signature-B
ITGBL1	-0.253773977	9.85E-17	ICI-signature-B
EVC	-0.256356116	4.70E-17	ICI-signature-B
MAP1A	-0.257354009	3.52E-17	ICI-signature-B
ATXN1	-0.259521246	1.87E-17	ICI-signature-B
FBN1	-0.263842781	5.24E-18	ICI-signature-B
CRY2	-0.26803623	1.49E-18	ICI-signature-B
CDH11	-0.268810035	1.18E-18	ICI-signature-B
DCHS1	-0.269086212	1.08E-18	ICI-signature-B
ASPN	-0.269500452	9.52E-19	ICI-signature-B
PDGFRB	-0.27198096	4.45E-19	ICI-signature-B
GNG12	-0.272167364	4.20E-19	ICI-signature-B
KIF13B	-0.275816154	1.35E-19	ICI-signature-B
ANTXR1	-0.275896577	1.32E-19	ICI-signature-B
SNED1	-0.2795841	4.12E-20	ICI-signature-B
NID2	-0.280088162	3.51E-20	ICI-signature-B
PDGFD	-0.284048795	9.83E-21	ICI-signature-B
PCDH7	-0.284280815	9.12E-21	ICI-signature-B
POSTN	-0.284355669	8.90E-21	ICI-signature-B
ACVR1	-0.286956547	3.81E-21	ICI-signature-B
RGS5	-0.292606685	5.86E-22	ICI-signature-B
CYBRD1	-0.296213292	1.73E-22	ICI-signature-B
DIXDC1	-0.300034317	4.68E-23	ICI-signature-B
STARD13	-0.302561324	1.95E-23	ICI-signature-B
DKK3	-0.304899242	8.59E-24	ICI-signature-B
HSD17B4	-0.311932751	7.00E-25	ICI-signature-B
SLC24A2	-0.312023711	6.77E-25	ICI-signature-B
C1QTNF3	-0.312890392	4.95E-25	ICI-signature-B
UBL3	-0.316568868	1.29E-25	ICI-signature-B
ITGAV	-0.318081255	7.38E-26	ICI-signature-B
COL10A1	-0.319699756	4.05E-26	ICI-signature-B
PARVA	-0.321399818	2.15E-26	ICI-signature-B
SGCD	-0.324430154	6.85E-27	ICI-signature-B
NUAK1	-0.326260172	3.41E-27	ICI-signature-B
DOCK1	-0.326847488	2.73E-27	ICI-signature-B
SCUBE2	-0.334686681	1.30E-28	ICI-signature-B
LRRC17	-0.339884893	1.65E-29	ICI-signature-B
SEMA5A	-0.341940014	7.20E-30	ICI-signature-B
MICAL2	-0.34637653	1.18E-30	ICI-signature-B
GALNT10	-0.349465645	3.29E-31	ICI-signature-B
EDNRA	-0.35433855	4.26E-32	ICI-signature-B
PTPRG	-0.356446978	1.74E-32	ICI-signature-B
NBEA	-0.366208273	2.53E-34	ICI-signature-B
EDIL3	-0.367729718	1.29E-34	ICI-signature-B
THBS1	-0.368196189	1.05E-34	ICI-signature-B
DNAJC16	-0.369520409	5.81E-35	ICI-signature-B
IL6ST	-0.37619136	2.85E-36	ICI-signature-B
FYCO1	-0.376685439	2.28E-36	ICI-signature-B
GLT8D1	-0.377228326	1.77E-36	ICI-signature-B
PRKG1	-0.379181538	7.22E-37	ICI-signature-B
NEDD4	-0.385100745	4.56E-38	ICI-signature-B
AR	-0.397078218	1.43E-40	ICI-signature-B
ALDH6A1	-0.400798123	2.27E-41	ICI-signature-B
LZTFL1	-0.409671072	2.57E-43	ICI-signature-B
MYO5C	-0.412083718	7.41E-44	ICI-signature-B
RNF103	-0.417663278	4.02E-45	ICI-signature-B
PJA2	-0.429209175	8.13E-48	ICI-signature-B
KCTD3	-0.430762705	3.46E-48	ICI-signature-B
KIAA0232	-0.43581837	2.09E-49	ICI-signature-B
LRBA	-0.453065882	1.00E-53	ICI-signature-B
MKL2	-0.461850608	5.05E-56	ICI-signature-B
