# Supplementary material for: A Framework to Predict the Molecular Classification and Prognosis of Breast Cancer Patients and Characterize the Landscape of Immune Cell Infiltration
Source: Comput Math Methods Med. 2022 Jun 7;2022:4635806. doi: 10.1155/2022/4635806 (PMC9201713; doi:10.1155/2022/4635806)
Supplement: Supplementary 4 — Supplementary Table 4: clinical and survival information with ICI cluster and ICI gene cluster and ICI score of TCGA-BRCA patients. [file 4635806.f4.txt]

Supplementary Table 4: Clinical and survival information with ICI cluster and ICI gene cluster and ICI score of TCGA-BRCA patients
Sample ID	Age	Gender	pStage	OS	OS.time	PAM50	pT	pN	pM	ICI cluster	ICI gene cluster	ICI score	ICI group
TCGA-EW-A1OV-01	56	FEMALE	Stage II	0	2.161643836	Her2	T2	N1	MX	A	B	0.429775944	High
TCGA-EW-A1P7-01	59	FEMALE	Stage II	0	2.506849315	Normal	T2	N0	M0	B	B	0.206298716	High
TCGA-OL-A5RW-01	40	FEMALE	Stage II	0	3.030136986	Basal	T1	N1	MX	B	B	0.501954049	High
TCGA-A8-A07R-01	80	FEMALE	Stage III	0	0.747945205	Basal	T2	N3	M0	C	B	0.378212712	High
TCGA-C8-A26W-01	58	FEMALE	Stage II	0	1.043835616	LumB	T2	N1	M0	B	B	0.159072129	High
TCGA-C8-A134-01	52	FEMALE	Stage II	0	1.049315068	Basal	T2	N0	M0	B	B	0.540869248	High
TCGA-C8-A130-01	52	FEMALE	Stage III	0	1.01369863	LumB	T3	N2	M0	C	C	0.011252077	High
TCGA-C8-A1HN-01	56	FEMALE	Stage II	0	1.079452055	LumB	T2	N0	M0	B	C	0.00296623	High
TCGA-C8-A138-01	54	FEMALE	Stage III	0	1.04109589	Her2	T2	N2	M0	B	B	0.172975049	High
TCGA-AN-A0AK-01	76	FEMALE	Stage II	0	0.61369863	LumB	T2	N0	M0	B	B	0.364023735	High
TCGA-C8-A12L-01	67	FEMALE	Stage II	0	0.994520548	Her2	T2	N0	M0	B	B	0.237559704	High
TCGA-E2-A105-01	79	FEMALE	Stage II	0	3.583561644	LumA	T2	N0	M0	C	C	0.006643172	High
TCGA-B6-A1KF-01	68	FEMALE	Stage II	0	8.460273973	Basal	T2	N1	M0	C	C	0.027908923	High
TCGA-BH-A42T-01	75	FEMALE	Stage II	1	0.876712329	LumB	T2	N0	M0	B	C	0.280250734	High
TCGA-AR-A0TR-01	68	FEMALE	Stage II	1	0.438356164	LumA	T2	N1	M0	C	C	-0.042671771	High
TCGA-AN-A0XW-01	36	FEMALE	Stage III	0	0.465753425	LumA	T2	N2	M0	B	B	0.002324506	High
TCGA-BH-A18T-01	70	FEMALE	Stage II	1	0.61369863	Basal	T2	N0	M0	C	B	0.418264795	High
TCGA-5T-A9QA-01	52	FEMALE	Stage II	0	0.830136986	LumB	T2	NX	MX	B	B	0.2217514	High
TCGA-D8-A142-01	74	FEMALE	Stage II	0	1.164383562	Basal	T3	N0	M0	B	C	-0.055086662	High
TCGA-E2-A15S-01	34	FEMALE	Stage II	0	1.17260274	LumB	T2	N1	M0	C	C	-0.025246233	High
TCGA-D8-A1Y3-01	61	FEMALE	Stage III	0	1.178082192	LumB	T2	N2	MX	B	B	0.609578222	High
TCGA-D8-A1Y2-01	71	FEMALE	Stage II	0	1.18630137	LumB	T2	N0	MX	B	B	0.103451642	High
TCGA-D8-A1XL-01	34	FEMALE	Stage II	0	1.660273973	LumB	T2	N1	MX	B	B	0.78629319	High
TCGA-AR-A2LH-01	55	FEMALE	Stage III	1	1.687671233	Normal	T3	N3	M0	B	B	0.285672484	High
TCGA-E2-A576-01	69	FEMALE	Stage I	0	2.857534247	LumA	T1	N0	MX	B	B	0.291778136	High
TCGA-AR-A2LO-01	46	FEMALE	Stage II	0	3.282191781	LumA	T2	N1	M0	B	B	-0.018095972	High
TCGA-AR-A1AP-01	80	FEMALE	Stage I	0	7.824657534	LumA	T1	N0	M0	A	C	-0.045952201	High
TCGA-AR-A0TV-01	66	FEMALE	Stage II	0	6.268493151	LumB	T2	N0	M0	B	B	0.554811716	High
TCGA-AR-A1AQ-01	49	FEMALE	Stage II	0	8.276712329	Basal	T2	N0	M0	A	B	0.67832569	High
TCGA-AR-A1AI-01	47	FEMALE	Stage II	0	9.030136986	Basal	T2	N0	M0	B	B	0.72802965	High
TCGA-AR-A1AW-01	65	FEMALE	Stage II	0	7.210958904	LumB	T2	N0	M0	B	B	0.43302295	High
TCGA-AR-A2LL-01	70	FEMALE	Stage II	0	5.512328767	LumB	T3	N0	M0	A	B	0.055953069	High
TCGA-AR-A251-01	51	FEMALE	Stage III	0	8.301369863	Basal	T2	N2	M0	C	B	0.146901627	High
TCGA-AR-A0TW-01	50	FEMALE	Stage III	0	8.243835616	LumA	T3	N1	M0	B	B	0.334363437	High
TCGA-D8-A27R-01	41	FEMALE	Stage III	0	0.84109589	LumB	T2	N3	M0	A	B	0.203105356	High
TCGA-D8-A1JG-01	62	FEMALE	Stage II	0	4.416438356	Her2	T2	N0	M0	B	B	0.240367373	High
TCGA-D8-A1JT-01	70	FEMALE	Stage II	0	1.109589041	LumB	T2	N0	M0	C	C	0.026148188	High
TCGA-D8-A27W-01	55	FEMALE	Stage III	0	1.021917808	LumB	T4	N0	M0	B	B	0.011750062	High
TCGA-A8-A075-01	42	FEMALE	Stage II	0	1.419178082	LumB	T2	N1	M0	B	B	0.197479843	High
TCGA-A8-A06R-01	69	FEMALE	Stage II	0	1.498630137	LumB	T2	N1	M0	B	C	-0.039770029	High
TCGA-E2-A14Y-01	35	FEMALE	Stage II	0	5.778082192	Basal	T2	N0	M0	C	B	0.2883843	High
TCGA-A8-A06U-01	80	FEMALE	Stage II	1	2.419178082	LumA	T2	N1	M0	A	B	0.277371363	High
TCGA-A8-A09E-01	73	FEMALE	Stage III	0	4.087671233	LumB	T4	N1	M0	C	C	0.055920826	High
TCGA-A8-A06T-01	75	FEMALE	Stage III	0	4.421917808	LumA	T3	N1	M0	B	B	0.003704129	High
TCGA-AR-A0TQ-01	27	FEMALE	Stage III	0	8.194520548	LumB	T3	N1	M0	B	B	0.317756304	High
TCGA-D8-A1JB-01	54	FEMALE	Stage II	0	4.624657534	LumA	T2	N1	M0	B	B	0.13236598	High
TCGA-BH-A8FZ-01	58	FEMALE	Stage I	0	1.57260274	Normal	T1	N0	M0	B	B	0.057710043	High
TCGA-BH-A0W5-01	77	FEMALE	Stage II	0	3.528767123	LumA	T1	N1	M0	B	B	-0.009761991	High
TCGA-AC-A8OQ-01	72	FEMALE	Stage II	0	0.093150685	Basal	T2	N1	MX	B	B	0.357482404	High
TCGA-E9-A3Q9-01	78	FEMALE	Stage III	0	2.742465753	LumA	T3	N3	M0	B	A	-0.043968419	High
TCGA-3C-AALJ-01	62	FEMALE	Stage II	0	4.038356164	LumB	T2	N1	M0	B	B	0.308145777	High
TCGA-AC-A3YJ-01	66	FEMALE	Stage II	0	2.065753425	LumA	T2	N0	MX	A	B	0.183225467	High
TCGA-B6-A0I9-01	62	FEMALE	Stage IV	1	0.991780822	Her2	T3	NX	M1	B	B	0.20807903	High
TCGA-B6-A0IK-01	63	FEMALE	Stage III	1	1.564383562	Her2	T4	N1	M0	C	B	0.166619972	High
TCGA-B6-A0I6-01	49	FEMALE	Stage II	1	2.715068493	Basal	T1	N1	M0	C	C	-0.016226331	High
TCGA-B6-A0IE-01	38	FEMALE	Stage III	1	5.460273973	LumA	TX	N1	M0	C	B	0.037123478	High
TCGA-B6-A0RL-01	60	FEMALE	Stage II	1	6.764383562	LumB	T2	N0	M0	C	B	0.105559144	High
TCGA-B6-A0IN-01	45	FEMALE	Missing	1	7.049315068	LumB	T1	NX	MX	B	B	0.158606823	High
TCGA-B6-A0RT-01	39	FEMALE	Stage III	0	7.454794521	Basal	T3	N1	M0	B	B	0.573938389	High
TCGA-B6-A0RS-01	38	FEMALE	Stage II	1	8.391780822	Her2	T2	N0	M0	B	B	0.400001343	High
TCGA-B6-A0IO-01	66	FEMALE	Stage II	0	13.81369863	LumA	T2	N0	M0	C	B	0.135865016	High
TCGA-B6-A0IB-01	64	FEMALE	Stage IV	1	10.79726027	LumB	T3	N3	M1	B	C	0.061457244	High
TCGA-B6-A0IQ-01	40	FEMALE	Stage III	0	11.73972603	Basal	T3	N1	M0	B	B	0.453124998	High
TCGA-B6-A0IG-01	50	FEMALE	Stage II	1	12.20821918	LumA	T2	N1	M0	C	C	0.129473317	High
TCGA-B6-A0I5-01	49	FEMALE	Stage II	0	23.44109589	LumA	T2	N1	M0	B	B	0.143240944	High
TCGA-B6-A0RV-01	42	FEMALE	Stage III	0	14.1260274	LumA	T3	N2	M0	B	A	0.006978101	High
TCGA-B6-A0IJ-01	42	FEMALE	Stage II	0	19.46849315	Basal	T3	N0	M0	B	B	0.821913036	High
TCGA-B6-A0RE-01	61	FEMALE	Missing	0	21.30684932	Basal	TX	N0	M0	C	B	0.263179578	High
TCGA-B6-A0IA-01	51	FEMALE	Stage II	0	22.9890411	LumA	T2	N0	M0	C	B	0.078496489	High
TCGA-C8-A12Y-01	44	FEMALE	Stage II	0	4.043835616	LumA	T2	N1	M0	A	C	0.04117664	High
TCGA-C8-A275-01	56	FEMALE	Stage II	0	0.002739726	Her2	T1	N1	M0	B	B	0.527091884	High
TCGA-PL-A8LX-01	35	FEMALE	Stage IV	0	0.01369863	LumA	T4	N1	M1	A	B	0.004538962	High
TCGA-PL-A8LY-01	30	FEMALE	Stage II	0	0.021917808	Normal	T3	N0	M0	C	A	0.04188256	High
TCGA-E9-A244-01	54	FEMALE	Stage II	0	0.057534247	Basal	T2	N0	M0	C	C	0.146655041	High
TCGA-E9-A2JT-01	63	FEMALE	Stage II	0	0.789041096	LumA	T2	N0	M0	B	B	0.242111443	High
TCGA-E9-A249-01	45	FEMALE	Stage II	0	0.594520548	LumB	T2	N0	M0	C	C	-0.021790252	High
TCGA-E9-A248-01	51	FEMALE	Stage II	0	0.161643836	Her2	T2	N0	M0	B	B	0.503503058	High
TCGA-E9-A1R4-01	66	FEMALE	Stage I	0	0.509589041	LumB	T1	N0	M0	A	B	0.280193204	High
TCGA-E9-A1RF-01	68	FEMALE	Stage III	0	0.547945205	LumA	T2	N2	M0	A	B	0.103710578	High
TCGA-PL-A8LZ-01	29	FEMALE	Stage III	0	0.82739726	Basal	T4	N2	M0	B	B	0.382666195	High
TCGA-E9-A1QZ-01	61	FEMALE	Stage II	0	2.068493151	LumA	T2	N0	M0	B	B	0.121074442	High
TCGA-E9-A228-01	58	FEMALE	Stage II	0	3.520547945	LumB	T2	N1	M0	C	C	0.037550055	High
TCGA-AC-A62X-01	72	FEMALE	Stage II	0	1.142465753	Basal	T2	N0	MX	C	B	0.385566739	High
TCGA-E9-A5UO-01	41	FEMALE	Stage II	0	2.150684932	LumB	T2	N0	M0	C	C	-0.023159024	High
TCGA-E9-A5UP-01	63	FEMALE	Stage II	0	2.2	LumA	T2	N0	M0	C	B	0.073103313	High
TCGA-E9-A243-01	52	FEMALE	Stage II	0	1.676712329	Basal	T2	N0	M0	B	B	0.32408852	High
TCGA-E9-A1RG-01	62	FEMALE	Stage III	0	1.77260274	LumB	T1	N2	M0	B	B	0.356490158	High
TCGA-B6-A0WX-01	40	FEMALE	Stage III	1	1.750684932	Basal	T3	N1	M0	B	A	-0.05492665	High
TCGA-E9-A3HO-01	49	FEMALE	Stage II	0	3.17260274	LumB	T2	N0	M0	B	B	0.349133359	High
TCGA-E9-A247-01	59	FEMALE	Stage I	0	3.249315068	LumA	T1	N0	M0	C	C	0.027980741	High
TCGA-E9-A2JS-01	72	FEMALE	Stage II	1	2.476712329	LumB	T2	N1	M0	C	C	-0.027317034	High
TCGA-E9-A3QA-01	33	FEMALE	Stage II	0	2.515068493	Basal	T2	N0	M0	B	B	0.790745376	High
TCGA-E9-A1RB-01	40	FEMALE	Stage II	1	2.673972603	LumB	T2	N0	M0	C	C	0.048953646	High
TCGA-BH-A203-01	78	FEMALE	Stage II	1	3.216438356	Her2	T2	N1	M0	B	B	0.27187561	High
TCGA-WT-AB41-01	55	FEMALE	Stage II	0	4.41369863	LumA	T2	N1	MX	A	B	0.634305159	High
TCGA-AR-A0U0-01	73	FEMALE	Stage II	0	5.446575342	Basal	T2	N1	M0	B	B	0.691524762	High
TCGA-B6-A0X5-01	61	FEMALE	Stage II	1	5.745205479	LumB	T2	N1	M0	C	C	0.014996645	High
TCGA-B6-A0I1-01	73	FEMALE	Stage II	1	6.468493151	Basal	T2	N0	M0	C	B	0.415314502	High
TCGA-B6-A0WV-01	67	FEMALE	Stage II	1	6.621917808	LumB	T2	N1	M0	C	C	-0.072290847	High
TCGA-B6-A0WS-01	58	FEMALE	Missing	1	8.123287671	LumA	T1	NX	MX	A	A	0.019472412	High
TCGA-BH-A209-01	77	FEMALE	Stage I	1	10.84657534	LumB	T1	N0	M0	B	B	0.660317118	High
TCGA-B6-A0I2-01	45	FEMALE	Stage I	0	11.94794521	Basal	T1	N0	M0	B	B	0.83890446	High
TCGA-BH-A1FR-01	73	FEMALE	Stage III	1	4.498630137	LumA	T4	N1	M0	B	B	0.036595895	High
TCGA-B6-A0X1-01	48	FEMALE	Missing	1	20.42465753	Basal	T2	N2	M1	C	B	0.582535261	High
TCGA-B6-A0RH-01	51	FEMALE	Stage II	1	17.68767123	Her2	T2	N0	M0	B	C	-0.048282042	High
TCGA-E2-A1AZ-01	63	FEMALE	Stage II	0	6.380821918	Basal	T2	N1	M0	A	B	0.141099849	High
TCGA-A2-A0CW-01	67	FEMALE	Stage II	0	8.994520548	LumB	T2	N1	M0	C	B	0.438055988	High
TCGA-OL-A5D8-01	40	FEMALE	Stage II	0	2.665753425	LumA	T3	N0	MX	B	B	0.118819082	High
TCGA-A2-A0CY-01	63	FEMALE	Stage II	0	4.583561644	LumB	T2	N1	M0	C	B	0.259473605	High
TCGA-AO-A0J3-01	67	FEMALE	Stage II	0	1.783561644	LumB	T2	N1	M0	C	C	0.041458489	High
TCGA-LL-A6FP-01	90	FEMALE	Stage II	0	1.854794521	LumA	T2	NX	MX	C	B	0.003563838	High
TCGA-E2-A15K-01	58	FEMALE	Stage II	0	0.753424658	LumB	T2	N1	M0	A	B	0.33040703	High
TCGA-E2-A15O-01	89	FEMALE	Stage I	0	4.232876712	LumA	T1	NX	M0	C	B	0.133595713	High
TCGA-GM-A3XL-01	49	FEMALE	Stage II	0	5.775342466	Basal	T2	N0	M0	B	B	0.841230476	High
TCGA-AO-A129-01	29	FEMALE	Stage II	0	9.002739726	Basal	T2	N1	M0	B	B	0.691624768	High
TCGA-AO-A128-01	61	FEMALE	Stage II	0	8.898630137	Basal	T2	N0	M0	B	B	0.744420488	High
TCGA-E2-A2P5-01	78	FEMALE	Stage III	1	2.249315068	LumA	T2	N3	M0	C	C	-0.049168016	High
TCGA-GM-A2DH-01	58	FEMALE	Stage I	0	6.008219178	Her2	T1	N0	M0	B	B	0.578723113	High
TCGA-LL-A50Y-01	84	FEMALE	Stage II	0	2.087671233	LumA	T2	N0	MX	B	B	0.322102443	High
TCGA-E2-A574-01	44	FEMALE	Stage II	0	3.230136986	Basal	T2	N0	M0	C	B	0.372574653	High
TCGA-E2-A9RU-01	90	FEMALE	Stage III	0	1.473972603	LumB	T2	N3	MX	B	B	0.341775803	High
TCGA-A2-A0SV-01	63	FEMALE	Stage IV	1	2.260273973	LumB	T2	N2	M1	A	C	0.183052993	High
TCGA-OL-A5RU-01	63	FEMALE	Stage II	0	3.339726027	LumA	T1	N1	MX	B	B	0.300723348	High
TCGA-E2-A1B6-01	44	FEMALE	Stage II	0	2.375342466	Basal	T2	N0	M0	B	B	0.797969842	High
TCGA-OL-A66I-01	36	FEMALE	Stage II	0	1.956164384	Basal	T1	N1	MX	B	B	0.59890989	High
TCGA-A2-A0D2-01	45	FEMALE	Stage II	0	2.81369863	Basal	T2	N0	M0	B	B	0.499570736	High
TCGA-LQ-A4E4-01	73	FEMALE	Stage III	0	2.326027397	LumA	T3	N1	MX	C	C	-0.056758132	High
TCGA-GM-A2DI-01	52	FEMALE	Stage I	0	7.095890411	LumA	T1	N0	M0	A	B	0.008301422	High
TCGA-A2-A0YM-01	67	FEMALE	Stage II	0	2.643835616	Basal	T2	N0	M0	B	B	0.496726103	High
TCGA-E9-A6HE-01	45	FEMALE	Stage III	0	2.320547945	LumA	T3	N3	MX	B	B	0.197185191	High
TCGA-A2-A0ET-01	58	FEMALE	Stage III	0	2.920547945	LumA	T2	N2	M0	B	C	0.015200097	High
TCGA-A2-A3XU-01	35	FEMALE	Stage II	1	2.498630137	Basal	T2	N1	M0	C	B	0.342937113	High
TCGA-OL-A66N-01	59	FEMALE	Stage III	0	2.169863014	LumA	T3	N3	MX	A	B	0.058605982	High
TCGA-OL-A66L-01	71	FEMALE	Stage I	0	3.564383562	LumA	T1	N0	MX	A	B	0.178399006	High
TCGA-A2-A0CO-01	85	FEMALE	Stage II	1	9.567123288	LumA	T3	N0	M0	C	A	0.0711941	High
TCGA-A2-A0CK-01	60	FEMALE	Stage III	0	11.39452055	LumA	T3	N2	M0	B	A	-0.024112951	High
TCGA-AO-A03O-01	69	FEMALE	Stage II	1	6.802739726	LumB	T2	N0	M0	A	B	0.483051331	High
TCGA-A2-A0CL-01	37	FEMALE	Stage III	0	8.260273973	Normal	T3	N2	M0	B	B	0.218122173	High
TCGA-LL-A73Z-01	55	FEMALE	Stage IV	1	0.621917808	Normal	T1	NX	M1	B	B	0.22245874	High
TCGA-A7-A13E-01	62	FEMALE	Stage II	1	1.682191781	Basal	T2	N1	MX	C	C	-0.05955031	High
TCGA-A7-A0CE-01	57	FEMALE	Stage II	0	2.942465753	Basal	T2	N0	M0	C	B	0.254228266	High
TCGA-S3-A6ZH-01	29	FEMALE	Stage III	0	1.756164384	LumA	T3	N3	MX	C	B	0.203107178	High
TCGA-AQ-A54N-01	51	FEMALE	Stage II	0	0.21369863	Basal	T2	N0	M0	C	B	0.437267874	High
TCGA-E2-A1LG-01	50	FEMALE	Stage II	0	4.17260274	Basal	T2	N0	M0	B	B	0.267975989	High
TCGA-A2-A04T-01	62	FEMALE	Stage II	0	6.153424658	Basal	T2	N0	M0	C	B	0.678020753	High
TCGA-GM-A2DB-01	62	FEMALE	Stage II	0	6.591780822	Her2	T2	N0	M0	B	B	0.568508651	High
TCGA-GM-A2DD-01	53	FEMALE	Stage I	0	6.252054795	Normal	T1	N0	M0	B	B	0.279097427	High
TCGA-EW-A1P5-01	77	FEMALE	Stage II	0	1.926027397	LumA	T2	N1	M0	A	B	0.128746018	High
TCGA-GM-A2DF-01	53	FEMALE	Stage II	0	5.904109589	Basal	T1	N1	M0	B	B	0.618819372	High
TCGA-OL-A66P-01	75	FEMALE	Stage II	0	1.17260274	Her2	T2	N0	MX	B	B	0.515241414	High
TCGA-A2-A3XY-01	49	FEMALE	Stage II	1	2.994520548	Basal	T2	N1	M0	B	B	0.284250018	High
TCGA-A2-A3XT-01	45	FEMALE	Stage II	0	7.589041096	Basal	T2	N1	M0	A	B	0.672877709	High
TCGA-A2-A04Y-01	53	FEMALE	Stage II	0	3.010958904	LumB	T2	N1	M0	B	B	0.313602761	High
TCGA-BH-A0HN-01	67	FEMALE	Stage I	0	1.41369863	LumA	T1	N0	M0	B	B	0.027168578	High
TCGA-A2-A0D4-01	37	FEMALE	Stage II	0	2.101369863	LumB	T2	N1	M0	C	C	-0.02040104	High
TCGA-E2-A1LA-01	59	FEMALE	Stage II	0	2.049315068	LumA	T1	N1	M0	B	B	0.511517282	High
TCGA-A2-A0D0-01	60	FEMALE	Stage II	0	5.610958904	Basal	T2	N0	M0	B	B	0.672129718	High
TCGA-BH-A0E6-01	69	FEMALE	Stage I	0	0.802739726	Basal	T1	N0	M0	B	B	0.510185598	High
TCGA-AO-A0J9-01	61	FEMALE	Stage III	0	4.419178082	LumA	T2	N3	M0	B	B	0.026642091	High
TCGA-OL-A66O-01	39	FEMALE	Stage II	0	1.446575342	LumA	T2	N1	MX	C	B	0.141956753	High
TCGA-A2-A0SW-01	82	FEMALE	Stage IV	1	3.739726027	LumB	T2	N2	M1	B	B	0.440873532	High
TCGA-A2-A0CR-01	54	FEMALE	Stage II	0	8.994520548	LumA	T3	N0	M0	A	B	0.419414702	High
TCGA-AC-A3QP-01	79	FEMALE	Stage II	0	1.849315068	LumA	T2	N1	MX	A	B	-0.050885275	High
TCGA-B6-A408-01	55	FEMALE	Stage III	0	5.676712329	LumA	T2	N3	M0	A	B	0.230593207	High
TCGA-E2-A107-01	54	FEMALE	Stage III	0	2.868493151	LumA	T3	N2	M0	C	C	0.05397742	High
TCGA-E2-A1LI-01	57	FEMALE	Stage II	0	8.550684932	Basal	T2	N1	M0	B	B	0.622806034	High
TCGA-BH-A0HB-01	55	FEMALE	Stage I	0	2.208219178	LumA	T1	N0	M0	B	B	0.463597815	High
TCGA-A2-A25D-01	90	FEMALE	Stage III	0	1.512328767	LumA	T2	N3	M0	B	B	0.388619681	High
TCGA-OL-A6VO-01	43	FEMALE	Stage I	0	2.350684932	Basal	T1	N0	MX	B	B	0.575088621	High
TCGA-A2-A3XX-01	49	FEMALE	Stage II	1	3.942465753	Basal	T2	N0	M0	C	B	0.544796877	High
TCGA-E2-A14T-01	52	FEMALE	Stage II	0	6.331506849	LumA	T2	N0	M0	C	B	0.058200557	High
TCGA-A2-A04P-01	36	FEMALE	Stage III	1	1.501369863	Basal	T2	N3	M0	B	B	0.479162869	High
TCGA-A2-A0YT-01	56	FEMALE	Stage III	1	1.980821918	LumB	T4	N2	M0	C	C	0.023147326	High
TCGA-A2-A3XS-01	62	FEMALE	Stage III	1	2.82739726	Basal	T1	N2	M0	B	B	0.465898797	High
TCGA-A2-A0ST-01	62	FEMALE	Stage II	0	8.265753425	Basal	T1	N1	M0	A	B	0.581690163	High
TCGA-A2-A0EP-01	56	FEMALE	Stage I	0	9.871232877	LumA	T1	N0	M0	A	B	0.090591062	High
TCGA-S3-AA0Z-01	63	FEMALE	Stage II	0	1.723287671	Basal	T2	N1	M0	B	B	0.477037782	High
TCGA-E2-A573-01	48	FEMALE	Stage I	0	2.909589041	Basal	T1	N0	M0	B	B	0.836575183	High
TCGA-A7-A4SD-01	52	FEMALE	Stage II	0	1.208219178	Basal	T2	N0	M0	B	B	0.43701725	High
TCGA-AO-A03M-01	29	FEMALE	Stage I	0	5.112328767	LumA	T1	N0	M0	B	B	0.429944063	High
TCGA-A2-A0CQ-01	62	FEMALE	Stage I	0	7.383561644	LumA	T1	N0	M0	A	B	0.101654472	High
TCGA-A2-A3XW-01	42	FEMALE	Stage II	0	4.690410959	Normal	T2	N1	M0	B	B	0.245330029	High
TCGA-GM-A5PV-01	63	FEMALE	Stage II	0	1.128767123	LumA	T2	N1	M0	B	C	0.001664578	High
TCGA-OL-A5D7-01	70	FEMALE	Stage II	0	4.876712329	Basal	T2	N0	MX	B	B	0.857039299	High
TCGA-AO-A0JD-01	59	FEMALE	Stage III	0	6	LumB	T3	N1	M0	B	B	0.320144324	High
TCGA-A2-A04Q-01	48	FEMALE	Stage I	0	6.534246575	Basal	T1	N0	M0	B	B	0.578356114	High
TCGA-A2-A0D3-01	42	FEMALE	Stage I	0	5.131506849	LumA	T1	N0	M0	A	A	-0.073068587	High
TCGA-E2-A1LK-01	84	FEMALE	Stage III	1	0.728767123	Basal	T4	N3	M0	C	B	0.45221543	High
TCGA-E2-A109-01	64	FEMALE	Stage II	0	3.882191781	LumB	T2	N0	M0	C	C	-0.07032792	High
TCGA-AO-A03R-01	57	FEMALE	Stage II	0	5.728767123	Normal	T2	N1	M0	B	B	0.432274369	High
TCGA-E2-A56Z-01	69	FEMALE	Stage II	0	0.690410959	LumB	T2	N1	M0	C	C	0.150533123	High
TCGA-AO-A0J2-01	41	FEMALE	Stage I	0	2.731506849	Her2	T1	N0	M0	C	B	0.560856914	High
TCGA-A7-A5ZV-01	62	FEMALE	Stage II	0	1.008219178	Basal	T2	N0	M0	B	B	0.276253123	High
TCGA-S3-A6ZF-01	64	FEMALE	Stage II	0	1.567123288	LumB	T2	N0	M0	A	B	0.115193788	High
TCGA-A1-A0SO-01	67	FEMALE	Stage II	0	2.334246575	Basal	T2	N1	M0	C	B	0.278145322	High
TCGA-E2-A14O-01	76	FEMALE	Stage III	0	3.723287671	LumB	T3	N1	M0	B	B	0.131664635	High
TCGA-S3-AA17-01	64	FEMALE	Stage II	0	1.161643836	LumB	T2	N1	M0	B	B	0.572408501	High
TCGA-AN-A03Y-01	66	FEMALE	Stage II	0	0.02739726	LumB	T2	N0	M0	B	B	0.255474799	High
TCGA-AN-A0AR-01	55	FEMALE	Stage II	0	0.02739726	Basal	T2	N0	M0	C	B	0.265688005	High
TCGA-AN-A04D-01	58	FEMALE	Stage II	0	0.142465753	Basal	T2	N1	M0	C	B	0.279083726	High
TCGA-AN-A0FF-01	32	FEMALE	Stage I	0	0.471232877	LumB	T1	N0	M0	A	B	-0.026545624	High
TCGA-AN-A0AL-01	41	FEMALE	Stage III	0	0.621917808	Basal	T4	N0	M0	B	B	0.213611151	High
TCGA-A2-A0T2-01	66	FEMALE	Stage IV	1	0.698630137	Basal	T3	N3	M1	B	B	0.285192292	High
TCGA-BH-A0DK-01	49	FEMALE	Stage II	0	1.15890411	LumA	T2	N0	M0	B	B	0.085580846	High
TCGA-BH-A0H0-01	69	FEMALE	Stage I	0	1.263013699	LumB	T1	N0	M0	C	C	-0.030556952	High
TCGA-A2-A0T0-01	59	FEMALE	Stage II	0	1.460273973	Basal	T2	N1	M0	B	B	0.303527652	High
TCGA-A2-A0YE-01	48	FEMALE	Stage II	0	1.517808219	Basal	T2	N1	M0	C	C	0.047379536	High
TCGA-A2-A0YJ-01	39	FEMALE	Stage III	0	1.550684932	Basal	T3	N2	M0	C	B	0.217320096	High
TCGA-A1-A0SP-01	40	FEMALE	Stage II	0	1.6	Basal	T2	N0	M0	B	B	0.512096363	High
TCGA-A2-A0YH-01	53	FEMALE	Stage III	0	1.805479452	LumB	T2	N2	M0	A	B	0.175097533	High
TCGA-A2-A0CM-01	40	FEMALE	Stage II	1	2.065753425	Basal	T2	N0	M0	B	B	0.554992344	High
TCGA-AQ-A04J-01	45	FEMALE	Stage II	0	2.243835616	Basal	T2	N0	M0	B	B	0.214162233	High
TCGA-A8-A09K-01	68	FEMALE	Stage II	0	2.498630137	LumA	T1	N1	M0	B	B	0.357085679	High
TCGA-A1-A0SK-01	54	FEMALE	Stage II	1	2.649315068	Basal	T2	N0	M0	C	C	0.155508652	High
TCGA-BH-A0BC-01	60	FEMALE	Stage III	0	2.668493151	LumA	T2	N3	M0	A	B	-0.005238113	High
TCGA-AO-A0J6-01	61	FEMALE	Stage II	0	3.123287671	Basal	T2	N0	M0	B	B	0.692805774	High
TCGA-BH-A0DH-01	63	FEMALE	Stage II	0	3.167123288	LumA	T2	N1	M0	A	C	-0.026035179	High
TCGA-AO-A03T-01	42	FEMALE	Stage II	0	5.819178082	Normal	T2	N1	M0	B	B	0.26418637	High
TCGA-AO-A0JB-01	50	FEMALE	Stage III	0	4.224657534	Normal	T3	N1	M0	B	B	0.219120914	High
TCGA-AO-A0JC-01	64	FEMALE	Stage II	0	4.238356164	LumA	T2	N0	M0	B	B	0.439935422	High
TCGA-BH-A0B9-01	44	FEMALE	Stage I	0	4.306849315	Basal	T1	N0	M0	B	B	0.776587521	High
TCGA-AO-A03U-01	31	FEMALE	Stage I	1	4.912328767	Normal	T1	N0	M0	A	A	-0.063268311	High
TCGA-AO-A03P-01	54	FEMALE	Stage II	1	7.975342466	LumB	T2	N1	M0	C	C	-0.065400151	High
TCGA-AO-A12B-01	63	FEMALE	Stage II	0	8.189041096	LumA	T2	N0	M0	C	C	-0.042245705	High
TCGA-AO-A124-01	38	FEMALE	Stage II	0	9.605479452	Basal	T2	N0	M0	C	B	0.339846071	High
TCGA-AO-A1KR-01	51	FEMALE	Stage II	0	6.884931507	Basal	T2	N0	M0	B	B	0.533991219	High
TCGA-AN-A0FX-01	52	FEMALE	Stage II	0	0.02739726	Basal	T2	N0	M0	C	C	-0.054237165	High
TCGA-C8-A26X-01	58	FEMALE	Stage II	0	1.030136986	Her2	T1	N1	M0	B	B	0.289682659	High
TCGA-C8-A26Y-01	90	FEMALE	Stage II	0	1.079452055	Her2	T2	N0	M0	C	B	0.36440637	High
TCGA-AN-A0G0-01	56	FEMALE	Stage II	0	0.043835616	Basal	T2	N0	M0	C	B	0.174434987	High
TCGA-A8-A08R-01	52	FEMALE	Stage II	0	0.082191781	Basal	T2	N1	M0	B	B	0.453501015	High
TCGA-A8-A06Z-01	84	FEMALE	Stage II	0	0.084931507	LumB	T3	N0	M0	C	C	-0.036463873	High
TCGA-A8-A06Q-01	63	FEMALE	Stage III	0	0.084931507	LumB	T3	N2	M0	C	C	0.066925203	High
TCGA-C8-A131-01	82	FEMALE	Stage III	0	1.126027397	Basal	T2	N2	M0	B	B	0.157177413	High
TCGA-C8-A1HM-01	74	FEMALE	Stage II	0	1.02739726	LumB	T2	N0	M0	B	B	0.769828497	High
TCGA-LL-A6FQ-01	77	FEMALE	Stage III	0	0.219178082	LumA	T2	N2	MX	B	B	0.266367531	High
TCGA-BH-A0E0-01	38	FEMALE	Stage III	0	0.367123288	Basal	T3	N3	M0	C	B	0.420514046	High
TCGA-BH-A0RX-01	59	FEMALE	Stage II	0	0.465753425	Basal	T2	N0	M0	B	B	0.431070066	High
TCGA-EW-A1PC-01	66	FEMALE	Stage II	0	0.512328767	LumB	T3	N0	MX	C	C	0.147275064	High
TCGA-AN-A0FL-01	62	FEMALE	Stage II	0	0.632876712	Basal	T2	N0	M0	C	C	0.125372803	High
TCGA-AN-A0FJ-01	59	FEMALE	Stage IV	0	0.663013699	Basal	T2	N2	M1	C	C	0.135097938	High
TCGA-A8-A079-01	69	FEMALE	Stage III	0	0.750684932	LumB	T4	N3	M0	B	B	0.262965196	High
TCGA-A8-A07O-01	51	FEMALE	Stage II	0	0.832876712	Basal	T2	N0	M0	C	B	0.466826579	High
TCGA-A8-A08L-01	89	FEMALE	Stage III	1	0.832876712	Her2	T3	N2	M0	B	B	0.397237814	High
TCGA-A7-A3J0-01	62	FEMALE	Stage II	0	0.857534247	LumA	T2	N0	M0	B	B	0.190067227	High
TCGA-AR-A5QQ-01	68	FEMALE	Stage III	1	0.882191781	Basal	T3	N1	M0	B	B	0.582733697	High
TCGA-C8-A1HG-01	50	FEMALE	Stage II	0	0.945205479	LumB	T2	N0	M0	B	B	0.472339703	High
TCGA-LL-A441-01	62	FEMALE	Stage I	0	2.728767123	Normal	T1	N0	MX	B	B	0.478559682	High
TCGA-JL-A3YW-01	49	FEMALE	Stage II	0	0.98630137	Her2	T2	N1	M0	B	B	0.147199297	High
TCGA-D8-A13Y-01	52	FEMALE	Stage I	0	4.734246575	LumB	T1	N0	M0	C	C	0.098562831	High
TCGA-A8-A08I-01	53	FEMALE	Stage II	0	1	LumB	T2	N0	M0	B	B	0.520689829	High
TCGA-C8-A27A-01	48	FEMALE	Stage II	0	2.046575342	LumB	T2	N1	M0	C	C	-0.024281012	High
TCGA-D8-A1XW-01	53	FEMALE	Stage II	0	3.58630137	Normal	T2	N0	M0	A	B	0.035219989	High
TCGA-C8-A12U-01	46	FEMALE	Stage II	0	1.054794521	LumB	T2	N1	M0	B	B	0.605177941	High
TCGA-C8-A12X-01	62	FEMALE	Stage II	0	1.054794521	LumA	T2	N1	M0	B	C	0.05845058	High
TCGA-BH-A0HU-01	52	FEMALE	Stage I	0	1.073972603	LumB	T1	N0	M0	C	C	0.220907363	High
TCGA-A8-A06O-01	60	FEMALE	Stage I	0	1.084931507	LumB	T1	N0	M0	B	B	0.040377196	High
TCGA-AR-A0TU-01	35	FEMALE	Stage II	0	1.942465753	Basal	T2	N0	M0	B	B	0.708280512	High
TCGA-A8-A09X-01	62	FEMALE	Stage III	1	1.167123288	Her2	T2	N3	M0	B	B	0.274647986	High
TCGA-D8-A143-01	51	FEMALE	Stage II	0	1.180821918	Basal	T2	N0	M0	C	B	0.437548667	High
TCGA-LL-A5YO-01	50	FEMALE	Stage I	0	1.205479452	Her2	T1	N0	MX	B	B	0.718954312	High
TCGA-LL-A7SZ-01	49	FEMALE	Stage II	0	1.62739726	LumA	T2	N1	MX	A	B	0.662165532	High
TCGA-LL-A8F5-01	61	FEMALE	Stage II	0	1.632876712	Basal	T2	N0	MX	B	B	0.584923865	High
TCGA-E2-A158-01	43	FEMALE	Stage II	0	1.232876712	Basal	T1	N1	M0	C	B	0.281113513	High
TCGA-AC-A3OD-01	68	FEMALE	Stage II	0	1.235616438	LumA	T2	N1	MX	A	B	-0.00761127	High
TCGA-A7-A4SA-01	40	FEMALE	Stage II	0	1.243835616	LumA	T2	N1	M0	A	B	0.09087857	High
TCGA-D8-A1XF-01	45	FEMALE	Stage II	0	1.268493151	LumB	T2	N0	M0	C	C	0.146487594	High
TCGA-D8-A1XZ-01	81	FEMALE	Stage III	0	1.276712329	LumB	T1	N2	MX	A	C	-0.013821148	High
TCGA-S3-AA12-01	82	FEMALE	Stage III	0	1.57260274	LumA	T3	N1	MX	C	C	-0.039785249	High
TCGA-S3-AA10-01	65	FEMALE	Stage II	0	1.605479452	Basal	T2	N0	M0	B	B	0.772617789	High
TCGA-D8-A27F-01	40	FEMALE	Stage II	0	1.336986301	Basal	T2	N0	M0	C	C	0.08932535	High
TCGA-D8-A73U-01	88	FEMALE	Stage II	0	1.347945205	LumA	T2	N0	M0	B	B	0.123934361	High
TCGA-D8-A1XQ-01	69	FEMALE	Stage II	0	1.367123288	Basal	T2	N0	M0	B	B	0.518697054	High
TCGA-AC-A62Y-01	79	FEMALE	Stage II	0	1.452054795	LumA	T2	N1	MX	B	B	0.118126981	High
TCGA-D8-A1X6-01	80	FEMALE	Stage III	0	1.482191781	LumB	T3	N2	MX	A	C	0.151766353	High
TCGA-BH-A0BD-01	47	FEMALE	Stage II	0	1.517808219	LumB	T1	N1	M0	A	B	0.061396479	High
TCGA-E2-A14Z-01	64	FEMALE	Stage I	1	1.542465753	LumA	T1	N0	M0	B	B	0.372775651	High
TCGA-A2-A0YK-01	61	FEMALE	Stage II	0	1.610958904	Normal	T2	N0	M0	A	A	-0.056562285	High
TCGA-D8-A1JM-01	59	FEMALE	Stage II	0	1.616438356	Basal	T2	N1	M0	B	B	0.441148496	High
TCGA-D8-A1JL-01	72	FEMALE	Stage II	0	1.673972603	Basal	T2	N0	M0	B	B	0.298389305	High
TCGA-D8-A1JK-01	90	FEMALE	Stage II	0	1.676712329	Basal	T2	N0	M0	B	B	0.331209785	High
TCGA-AO-A0J7-01	71	FEMALE	Stage II	0	1.693150685	LumB	T2	N1	M0	B	C	-0.013644181	High
TCGA-D8-A13Z-01	51	FEMALE	Missing	0	1.739726027	Her2	T2	N2	M0	B	B	0.232459835	High
TCGA-A8-A0A6-01	64	FEMALE	Stage III	0	1.753424658	LumA	T2	N3	M0	B	B	0.106149897	High
TCGA-A2-A4S2-01	62	FEMALE	Stage III	0	1.761643836	LumA	T3	N2	M0	B	B	0.07632155	High
TCGA-A7-A4SE-01	54	FEMALE	Stage II	0	1.764383562	Basal	T2	N0	M0	A	C	0.046365098	High
TCGA-EW-A2FW-01	52	FEMALE	Stage II	0	1.84109589	LumB	T2	N0	MX	C	C	-0.0377575	High
TCGA-EW-A1OW-01	58	FEMALE	Stage II	0	1.901369863	Basal	T2	N0	MX	B	C	0.089969358	High
TCGA-E2-A15A-01	45	FEMALE	Stage III	0	1.945205479	LumB	T2	N3	M0	B	C	0.103654746	High
TCGA-E9-A54Y-01	63	FEMALE	Stage III	0	1.98630137	LumB	T2	N2	M0	B	B	0.392916027	High
TCGA-EW-A2FV-01	39	FEMALE	Stage III	0	2.15890411	LumA	T3	N3	MX	A	C	0.048781735	High
TCGA-E2-A108-01	64	FEMALE	Stage III	0	2.293150685	Normal	T2	N2	M0	A	B	0.031550672	High
TCGA-BH-A0GY-01	67	FEMALE	Stage II	0	2.528767123	LumA	T2	N1	M0	A	C	0.02230203	High
TCGA-A7-A0CJ-01	57	FEMALE	Stage II	0	2.550684932	LumB	T2	N0	M0	C	B	0.325394607	High
TCGA-A8-A092-01	48	FEMALE	Stage III	0	2.580821918	LumB	T2	N2	M0	A	C	0.076309873	High
TCGA-E2-A14X-01	55	FEMALE	Stage III	0	2.663013699	Basal	T2	N2	M0	B	B	0.432108807	High
TCGA-A8-A08F-01	59	FEMALE	Stage III	0	2.750684932	LumB	T2	N3	M0	A	B	0.307340032	High
TCGA-A8-A09M-01	75	FEMALE	Stage III	0	2.756164384	LumB	T2	N3	M0	B	B	0.448389482	High
TCGA-E2-A1II-01	51	FEMALE	Stage I	0	2.808219178	Basal	T1	N0	M0	B	B	0.788321902	High
TCGA-A8-A07C-01	57	FEMALE	Stage II	0	2.832876712	Basal	T2	N0	M0	B	B	0.324244106	High
TCGA-A2-A3Y0-01	57	FEMALE	Stage II	0	4.235616438	Basal	T2	N1	M0	B	B	0.786406202	High
TCGA-E2-A14R-01	62	FEMALE	Stage II	0	3.216438356	Basal	T2	N0	M0	B	B	0.768346207	High
TCGA-BH-A0B3-01	53	FEMALE	Stage II	0	3.295890411	Basal	T2	N1	M0	B	B	0.499668379	High
TCGA-E2-A10C-01	54	FEMALE	Stage II	0	3.342465753	LumB	T2	N1	M0	B	B	0.478015851	High
TCGA-E2-A1LL-01	73	FEMALE	Stage III	0	3.58630137	Basal	T3	N2	MX	C	C	0.101130462	High
TCGA-AR-A1AO-01	47	FEMALE	Stage II	0	7.17260274	Normal	T1	N1	M0	A	B	0.146057735	High
TCGA-A2-A0SX-01	48	FEMALE	Stage I	0	4.202739726	Basal	T1	N0	M0	B	B	0.353159769	High
TCGA-AR-A1AK-01	70	FEMALE	Stage I	0	8.654794521	LumA	T1	N0	M0	B	B	0.036265794	High
TCGA-EW-A2FS-01	41	FEMALE	Stage II	0	4.394520548	LumA	T2	N1	MX	C	B	0.223435917	High
TCGA-B6-A402-01	47	FEMALE	Stage I	0	6.249315068	Basal	T1	N0	M0	C	B	0.367027306	High
TCGA-B6-A40C-01	51	FEMALE	Stage II	0	5.928767123	LumA	T3	N0	M0	A	C	-0.029927469	High
TCGA-AR-A0TS-01	46	FEMALE	Stage II	0	7.008219178	Basal	T2	N1	M0	B	B	0.386217375	High
TCGA-AR-A0U2-01	47	FEMALE	Stage III	1	6.989041096	LumB	T2	N2	M0	B	B	0.179168312	High
TCGA-B6-A401-01	47	FEMALE	Stage II	0	7.112328767	LumA	T1	N1	M0	B	B	0.151721749	High
TCGA-AR-A0TT-01	53	FEMALE	Stage III	0	9.084931507	LumB	T2	N2	M0	B	B	0.331362822	High
TCGA-AR-A24R-01	45	FEMALE	Stage III	0	9.397260274	LumB	T1	N2	M0	A	B	0.062173948	High
TCGA-AR-A256-01	45	FEMALE	Stage II	1	7.819178082	Basal	T2	N0	M0	C	B	0.216368294	High
TCGA-GM-A2DN-01	58	FEMALE	Stage II	0	8.468493151	LumA	T2	N0	M0	A	B	0.257303966	High
TCGA-GM-A2DM-01	57	FEMALE	Stage II	0	8.838356164	LumA	T2	N0	M0	B	B	-0.05843125	High
TCGA-Z7-A8R6-01	46	FEMALE	Stage I	0	8.920547945	LumB	T1	N0	M0	C	C	0.204282792	High
TCGA-AR-A0U3-01	59	FEMALE	Stage II	0	11.17808219	LumA	T2	N1	M0	B	C	0.058371383	High
TCGA-AR-A24H-01	65	FEMALE	Stage II	0	13.40821918	LumB	T2	N0	M0	B	B	0.270927243	High
TCGA-BH-A18G-01	81	FEMALE	Stage I	0	0.408219178	Basal	T1	N0	M0	B	B	0.198097534	High
TCGA-BH-A0BG-01	73	FEMALE	Stage I	0	5.126027397	Basal	T1	N0	M0	B	B	0.56843323	High
TCGA-BH-A0BF-01	56	FEMALE	Stage II	1	3.62739726	LumB	T2	N1	M0	B	B	0.081928535	High
TCGA-BH-A18L-01	50	FEMALE	Stage III	1	2.221917808	LumB	T3	N1	M0	B	C	0.02076222	High
TCGA-BH-A0BL-01	35	FEMALE	Stage I	0	6.24109589	Basal	T1	N0	M0	B	B	0.146229223	High
TCGA-BH-A0BT-01	56	FEMALE	Stage II	0	6.479452055	LumA	T1	N1	M0	B	C	0.028263872	High
TCGA-BH-A0DL-01	64	FEMALE	Stage II	0	6.523287671	Basal	T2	N0	M0	B	B	0.664613729	High
TCGA-BH-A0BZ-01	59	FEMALE	Stage III	0	6.178082192	LumB	T3	N1	M0	B	B	0.205686732	High
TCGA-BH-A18V-01	48	FEMALE	Stage II	1	4.263013699	Basal	T2	N1	M0	B	B	0.451260833	High
TCGA-BH-A1FC-01	78	FEMALE	Stage II	1	9.512328767	Basal	T1	N1	M0	B	B	0.697467348	High
TCGA-AN-A0AM-01	56	FEMALE	Stage II	0	0.01369863	LumB	T2	N0	M0	B	B	0.417197011	High
TCGA-C8-A1HJ-01	53	FEMALE	Stage II	0	0.01369863	Basal	T2	N0	M0	C	B	0.276084854	High
TCGA-C8-A26V-01	47	FEMALE	Stage III	0	1.687671233	LumB	T3	N2	M0	C	C	-0.051347072	High
TCGA-AN-A046-01	68	FEMALE	Stage II	0	0.02739726	LumA	T2	N0	M0	B	B	0.160474761	High
TCGA-AN-A0AT-01	62	FEMALE	Stage II	0	0.02739726	Basal	T2	N0	M0	B	B	0.555816101	High
TCGA-AN-A0XR-01	55	FEMALE	Stage III	0	0.02739726	LumB	T2	N2	M0	C	C	-0.030617221	High
TCGA-AN-A0XU-01	54	FEMALE	Stage II	0	0.02739726	Basal	T2	N0	M0	A	B	0.44820444	High
TCGA-E9-A5FL-01	65	FEMALE	Stage II	0	0.065753425	Basal	T3	N0	M0	B	B	0.237109438	High
TCGA-C8-A27B-01	48	FEMALE	Stage II	0	1.202739726	Basal	T3	N0	M0	B	B	0.635701238	High
TCGA-AC-A8OR-01	75	FEMALE	Stage I	0	0.109589041	LumA	T1	N0	MX	C	B	0.019680935	High
TCGA-AC-A5XS-01	74	FEMALE	Stage II	0	1.610958904	LumA	T2	N0	MX	A	B	0.328822773	High
TCGA-OK-A5Q2-01	59	FEMALE	Stage II	0	0.175342466	LumA	T2	N1	MX	B	B	0.119748129	High
TCGA-AC-A2QJ-01	48	FEMALE	Stage III	1	1.221917808	Basal	T4	N0	M0	B	B	0.26932573	High
TCGA-HN-A2NL-01	56	FEMALE	Stage II	0	0.216438356	Basal	T2	N0	M0	C	B	0.514739492	High
TCGA-S3-A6ZG-01	71	FEMALE	Stage II	0	1.539726027	LumA	T2	N1	M0	C	B	0.039854649	High
TCGA-EW-A1P8-01	58	FEMALE	Stage III	1	0.654794521	Basal	T2	N3	M0	A	B	0.594531711	High
TCGA-A7-A6VY-01	48	FEMALE	Stage II	0	0.728767123	Basal	T2	N1	M0	B	B	0.543381354	High
TCGA-A7-A6VW-01	48	FEMALE	Stage II	0	0.780821918	Basal	T2	N0	M0	B	B	0.580900742	High
TCGA-BH-A8FY-01	87	FEMALE	Stage I	1	0.808219178	LumA	T1	N0	M0	B	B	0.057586139	High
TCGA-EW-A423-01	75	FEMALE	Stage II	0	1.460273973	LumA	T2	N0	MX	B	B	0.375901044	High
TCGA-A7-A6VV-01	51	FEMALE	Stage II	0	0.857534247	Basal	T2	N0	M0	B	B	0.133264972	High
TCGA-EW-A1PE-01	56	FEMALE	Stage II	0	0.876712329	LumA	T1	N1	M0	A	B	-0.006866283	High
TCGA-A2-A25F-01	66	FEMALE	Stage II	0	0.882191781	Basal	T2	N0	M0	B	B	0.240630825	High
TCGA-A7-A3J1-01	63	FEMALE	Stage I	0	0.939726027	LumA	T1	N0	MX	B	A	0.033672402	High
TCGA-A7-A3IY-01	71	FEMALE	Stage I	0	0.945205479	LumA	T1	N0	M0	A	B	0.059211658	High
TCGA-E9-A1N8-01	48	FEMALE	Stage II	0	2.846575342	Basal	T2	N0	M0	B	B	0.237209156	High
TCGA-C8-A12V-01	55	FEMALE	Stage II	0	1.054794521	Basal	T2	N0	M0	B	B	0.652808767	High
TCGA-D8-A27M-01	59	FEMALE	Stage I	0	1.123287671	Basal	T1	N0	M0	B	B	0.23795917	High
TCGA-AC-A6IW-01	73	FEMALE	Stage II	0	1.131506849	Basal	T2	N0	MX	B	B	0.871517316	High
TCGA-S3-AA15-01	51	FEMALE	Stage II	0	1.438356164	Basal	T2	N1	M0	B	B	0.311935421	High
TCGA-D8-A1J8-01	77	FEMALE	Stage II	0	1.180821918	LumB	T2	N1	M0	A	B	0.151869458	High
TCGA-D8-A1XK-01	55	FEMALE	Stage II	0	1.208219178	Basal	T2	N1	MX	C	B	0.546841808	High
TCGA-E9-A5FK-01	60	FEMALE	Stage III	0	2.224657534	LumA	T2	N3	M0	B	B	0.402222291	High
TCGA-A7-A56D-01	84	FEMALE	Stage II	0	1.22739726	LumA	T2	N0	M0	A	B	0.230324599	High
TCGA-XX-A899-01	46	FEMALE	Stage III	0	1.279452055	LumA	T1	N2	MX	A	A	-0.023945555	High
TCGA-EW-A1J5-01	59	FEMALE	Stage II	0	1.306849315	LumA	T3	N0	M0	A	B	0.203319642	High
TCGA-AR-A1AR-01	50	FEMALE	Stage III	1	1.435616438	Basal	T1	N2	M0	B	B	0.254096913	High
TCGA-EW-A3U0-01	61	FEMALE	Stage III	0	1.457534247	Basal	T3	N1	M0	B	B	0.468687696	High
TCGA-EW-A1IZ-01	53	FEMALE	Stage III	0	1.517808219	LumA	T2	N2	MX	B	B	0.585591491	High
TCGA-EW-A1J1-01	38	FEMALE	Stage II	0	1.575342466	LumA	T2	N1	M0	B	B	0.169719506	High
TCGA-AQ-A7U7-01	55	FEMALE	Stage III	1	1.6	LumA	T2	N2	M0	B	B	0.007945688	High
TCGA-D8-A147-01	45	FEMALE	Missing	0	1.6	Basal	T2	N0	M0	C	B	0.392541471	High
TCGA-A2-A1G4-01	71	FEMALE	Stage III	0	1.630136986	LumB	T3	N1	M0	C	C	-0.009311475	High
TCGA-EW-A1PH-01	52	FEMALE	Stage II	0	1.663013699	Basal	T1	N1	M0	C	B	0.34451816	High
TCGA-EW-A1PB-01	70	FEMALE	Stage III	0	1.665753425	Basal	T3	N1	MX	B	B	0.777259715	High
TCGA-AR-A2LR-01	49	FEMALE	Stage I	0	4.77260274	Basal	T1	N0	M0	A	C	-0.060580004	High
TCGA-LD-A66U-01	44	FEMALE	Stage II	0	1.769863014	LumA	T2	N1	MX	B	B	0.202565744	High
TCGA-A2-A4S3-01	59	FEMALE	Stage II	0	1.824657534	LumB	T2	N1	M0	B	B	0.500704138	High
TCGA-E2-A1IK-01	71	FEMALE	Stage II	0	4.931506849	LumA	T1	N1	M0	B	B	0.266030637	High
TCGA-BH-A0WA-01	82	FEMALE	Stage I	0	1.920547945	Basal	T1	N0	M0	B	C	0.197001824	High
TCGA-BH-A5J0-01	63	FEMALE	Stage I	0	1.95890411	LumA	T1	N0	M0	A	B	0.260670992	High
TCGA-E2-A150-01	48	FEMALE	Stage II	0	5.301369863	Basal	T2	N0	M0	B	B	0.25257272	High
TCGA-BH-A1F0-01	80	FEMALE	Stage II	1	2.150684932	Basal	T1	N1	M0	B	B	0.274257867	High
TCGA-A2-A4S1-01	66	FEMALE	Stage II	0	2.246575342	Basal	T2	N0	M0	B	B	-0.021122669	High
TCGA-E2-A1L7-01	40	FEMALE	Stage III	0	5.030136986	LumB	T2	N2	M0	B	B	0.447552836	High
TCGA-EW-A1J6-01	70	FEMALE	Stage I	0	2.397260274	LumB	T1	N0	M0	B	B	0.326225508	High
TCGA-EW-A1P4-01	43	FEMALE	Stage II	0	2.484931507	Basal	T2	N0	M0	B	B	0.497163585	High
TCGA-E2-A1B5-01	46	FEMALE	Stage II	0	2.695890411	LumA	T2	N0	M0	B	B	0.207437564	High
TCGA-AC-A3BB-01	46	FEMALE	Stage III	0	2.704109589	LumA	T3	N2	MX	A	A	0.011878488	High
TCGA-AR-A1AY-01	65	FEMALE	Stage I	0	2.810958904	Basal	T1	N0	M0	C	C	0.15937048	High
TCGA-EW-A3E8-01	60	FEMALE	Stage II	0	2.835616438	LumA	T3	N0	MX	B	B	0.168878446	High
TCGA-E9-A1NE-01	28	FEMALE	Stage II	0	2.980821918	LumA	T2	N1	M0	B	B	0.113891211	High
TCGA-AC-A2BK-01	78	FEMALE	Stage III	0	6.087671233	Basal	T2	N2	MX	C	B	0.086096985	High
TCGA-E9-A22A-01	74	FEMALE	Stage II	0	3.257534247	LumB	T2	N0	M0	A	A	-0.042709116	High
TCGA-EW-A1P0-01	55	FEMALE	Stage II	0	3.42739726	LumB	T2	N1	MX	B	B	-0.062228522	High
TCGA-BH-A0W7-01	49	FEMALE	Stage I	0	3.734246575	LumA	T1	N0	M0	A	B	0.103512355	High
TCGA-E2-A14N-01	37	FEMALE	Stage II	0	3.928767123	Basal	T2	N1	M0	C	B	0.594367634	High
TCGA-AO-A0J4-01	41	FEMALE	Stage I	0	4.347945205	Basal	T1	N0	M0	B	B	0.502330703	High
TCGA-AR-A1AJ-01	83	FEMALE	Stage I	0	8.416438356	Basal	T1	N0	M0	B	B	0.465775751	High
TCGA-BH-A1EW-01	38	FEMALE	Stage II	1	4.64109589	LumA	T2	N1	M0	B	C	-0.027077884	High
TCGA-AR-A0TY-01	54	FEMALE	Stage II	1	4.654794521	LumB	T2	N0	M0	C	C	0.017121063	High
TCGA-AR-A252-01	50	FEMALE	Stage I	0	7.775342466	LumA	T1	N0	M0	B	B	0.077519398	High
TCGA-AR-A1AH-01	51	FEMALE	Stage II	0	10.43013699	Basal	T2	N1	M0	C	C	0.11993835	High
TCGA-AR-A24Z-01	57	FEMALE	Stage II	0	8.221917808	LumB	T2	N0	M0	C	C	-0.068563526	High
TCGA-GM-A2DO-01	54	FEMALE	Stage I	0	7.112328767	LumB	T1	N0	M0	B	B	0.656101037	High
TCGA-AR-A0U4-01	54	FEMALE	Stage II	0	8.934246575	Basal	T2	N0	M0	B	B	0.566578673	High
TCGA-GM-A2DK-01	58	FEMALE	Stage I	0	7.246575342	LumA	T1	N0	M0	A	B	0.023377254	High
TCGA-PE-A5DE-01	41	FEMALE	Stage II	0	7.246575342	LumA	T2	N0	M0	B	B	0.39098952	High
TCGA-BH-A1F6-01	51	FEMALE	Missing	1	8.123287671	Basal	T4	N2	MX	B	B	0.601124067	High
TCGA-AR-A24S-01	61	FEMALE	Stage I	0	8.153424658	LumB	T1	N0	M0	A	B	-0.047223569	High
TCGA-AR-A24Q-01	49	FEMALE	Stage II	0	8.690410959	Basal	T3	N0	M0	B	C	0.058805926	High
TCGA-E2-A1LH-01	59	FEMALE	Stage I	0	8.895890411	Basal	T1	N0	M0	B	B	0.677701463	High
TCGA-Z7-A8R5-01	61	FEMALE	Stage III	0	9.005479452	LumA	T3	N1	MX	B	B	0.299949234	High
TCGA-BH-A42U-01	80	FEMALE	Stage II	0	9.216438356	Normal	T1	N0	MX	B	B	0.162883654	High
TCGA-GI-A2C9-01	58	FEMALE	Stage II	0	9.156164384	Basal	T3	N0	MX	A	B	0.157439586	High
TCGA-AR-A0TP-01	43	FEMALE	Stage II	0	11.71232877	Basal	T2	N0	M0	C	C	0.083147554	High
TCGA-3C-AAAU-01	55	FEMALE	Missing	0	11.08767123	LumA	TX	NX	MX	C	C	-0.052393065	High
TCGA-BH-AB28-01	53	FEMALE	Stage III	0	0.78630137	LumA	T3	N1	M0	B	A	-0.047429929	High
TCGA-AC-A2FO-01	65	FEMALE	Stage II	0	6.178082192	LumA	T2	N1	MX	A	A	-0.071969159	High
TCGA-BH-A0BW-01	71	FEMALE	Stage I	0	6.495890411	Basal	T1	N0	M0	B	B	0.418654487	High
TCGA-BH-A0H5-01	45	FEMALE	Stage I	0	4.438356164	LumA	T1	N0	M0	B	B	0.266958616	High
TCGA-E2-A2P6-01	77	FEMALE	Stage II	0	2.879452055	LumA	T2	N1	M0	B	C	-0.009260686	High
TCGA-BH-A6R8-01	46	FEMALE	Stage II	0	0.802739726	LumA	T2	N0	M0	B	B	0.373663695	High
TCGA-E2-A159-01	50	FEMALE	Stage II	0	2.087671233	Basal	T2	N0	M0	B	B	0.565035292	High
TCGA-OL-A5DA-01	61	FEMALE	Stage II	0	4.884931507	LumA	T2	N0	MX	C	A	-0.03950992	High
TCGA-GM-A4E0-01	67	FEMALE	Stage III	0	6.002739726	LumA	T3	N3	M0	B	A	-0.05587871	High
TCGA-AC-A2BM-01	41	FEMALE	Stage II	0	8.279452055	LumB	T2	N1	MX	A	B	0.087468556	High
TCGA-E2-A572-01	72	FEMALE	Stage III	0	3.309589041	LumA	T2	N2	M0	B	B	0.17212249	High
TCGA-A8-A07W-01	76	FEMALE	Stage IV	0	0.832876712	LumB	T2	NX	M1	A	C	0.032753279	High
TCGA-BH-A5IZ-01	51	FEMALE	Stage II	0	1.553424658	Basal	T2	N1	M0	C	B	0.436260346	High
TCGA-BH-A2L8-01	45	FEMALE	Stage II	0	1.676712329	LumA	T2	N0	M0	B	B	0.190890425	High
TCGA-A8-A07U-01	66	FEMALE	Stage III	0	2.082191781	Basal	T2	N2	M0	B	B	0.498375889	High
TCGA-A8-A09Q-01	83	FEMALE	Stage III	0	2.084931507	LumB	T4	N2	M0	A	B	0.164061247	High
TCGA-EW-A1OY-01	63	FEMALE	Stage II	0	2.487671233	LumB	T2	N0	MX	B	C	0.150528849	High
TCGA-A8-A07Z-01	85	FEMALE	Stage II	0	3.756164384	LumA	T2	N0	M0	B	B	0.344283588	High
TCGA-A2-A04U-01	47	FEMALE	Stage II	0	7.271232877	Basal	T2	N0	M0	C	B	0.244168133	High
TCGA-A7-A13H-01	61	FEMALE	Stage II	0	2.463013699	LumA	T2	N1	MX	A	B	0.116250181	High
TCGA-EW-A1OZ-01	56	FEMALE	Stage II	0	3.367123288	LumB	T2	N0	M0	A	C	0.092149989	High
TCGA-AO-A0JL-01	59	FEMALE	Stage III	0	4.610958904	Basal	T2	N2	M0	C	C	0.124264268	High
TCGA-A2-A3XV-01	46	FEMALE	Stage II	0	2.728767123	Her2	T2	N0	M0	A	B	0.224501595	High
TCGA-AQ-A1H2-01	84	FEMALE	Stage III	0	1.301369863	LumA	T2	N2	MX	C	B	-0.05376463	High
TCGA-LL-A6FR-01	50	FEMALE	Stage II	0	1.339726027	Basal	T2	N0	MX	B	B	0.204209195	High
TCGA-LL-A5YN-01	46	FEMALE	Stage II	0	1.224657534	LumA	T2	N0	M0	A	B	0.699116022	High
TCGA-LL-A5YM-01	88	FEMALE	Stage III	0	1.276712329	LumB	T4	NX	M0	A	B	0.34793386	High
TCGA-LL-A5YP-01	49	FEMALE	Stage II	0	1.232876712	Basal	T2	N1	M0	B	B	0.171307593	High
TCGA-OL-A5S0-01	66	FEMALE	Stage II	0	1.698630137	Basal	T2	N1	MX	B	B	0.49128803	High
TCGA-GM-A2DA-01	46	FEMALE	Stage II	1	18.0630137	LumA	T2	N1	M0	B	A	-0.028078405	High
TCGA-BH-A0C0-01	62	FEMALE	Stage II	0	3.479452055	LumB	T1	N1	M0	B	B	0.732135901	High
TCGA-OL-A5RY-01	52	FEMALE	Stage II	0	2.060273973	Normal	T1	N1	MX	A	B	0.285030294	High
TCGA-OL-A5RZ-01	57	FEMALE	Stage I	0	1.860273973	Her2	T1	N0	MX	C	B	0.22018165	High
TCGA-A2-A1G1-01	85	FEMALE	Stage II	0	1.6	Basal	T2	N1	M0	B	B	0.191819069	High
TCGA-LL-A5YL-01	64	FEMALE	Stage II	0	1.421917808	LumA	T2	N1	MX	A	B	0.375238108	High
TCGA-A7-A425-01	70	FEMALE	Stage III	0	1.224657534	LumA	T3	N3	MX	A	B	0.07245523	High
TCGA-A2-A0EQ-01	64	FEMALE	Stage II	0	6.646575342	Her2	T2	N0	M0	B	B	0.632718265	High
TCGA-A2-A04X-01	34	FEMALE	Stage II	0	4.619178082	Her2	T2	N0	M0	B	B	0.602374309	High
TCGA-AO-A0JE-01	53	FEMALE	Stage III	0	6.397260274	Her2	T2	N2	M0	A	B	0.049778043	High
TCGA-A2-A0D1-01	76	FEMALE	Stage II	0	2.879452055	Her2	T2	N0	M0	C	C	0.062603523	High
TCGA-AO-A12D-01	43	FEMALE	Stage II	0	6.890410959	Her2	T1	N1	M0	A	B	0.07879236	High
TCGA-A2-A0EY-01	62	FEMALE	Stage II	0	5.273972603	LumB	T2	N1	M0	B	B	0.163547111	High
TCGA-A8-A0A7-01	57	FEMALE	Stage II	0	0.082191781	Her2	T2	N1	M0	B	B	0.199620441	High
TCGA-C8-A135-01	64	FEMALE	Stage II	0	1.076712329	Her2	T2	N1	M0	B	C	-0.03389019	High
TCGA-AN-A04C-01	51	FEMALE	Stage II	0	0.147945205	Her2	T2	N1	M0	C	B	0.360936468	High
TCGA-UU-A93S-01	63	FEMALE	Stage IV	1	0.317808219	Her2	T4	N3	M1	B	B	0.391847972	High
TCGA-D8-A27N-01	36	FEMALE	Stage III	0	1.421917808	LumB	T2	N2	M0	A	A	-0.048613197	High
TCGA-LD-A9QF-01	73	FEMALE	Stage I	0	0.884931507	Normal	T1	N0	M0	B	B	0.177835544	High
TCGA-C8-A278-01	61	FEMALE	Stage III	0	0.81369863	Her2	T2	N2	M0	A	B	0.274597709	High
TCGA-AN-A0AJ-01	79	FEMALE	Stage II	0	0.830136986	LumB	T3	N0	M0	B	B	0.493929391	High
TCGA-C8-A1HF-01	48	FEMALE	Stage II	0	0.909589041	Her2	T2	N0	M0	B	B	0.391919382	High
TCGA-JL-A3YX-01	46	FEMALE	Stage II	0	0.964383562	LumA	T2	N0	M0	C	C	0.011419718	High
TCGA-C8-A12P-01	55	FEMALE	Stage II	0	0.980821918	Her2	T2	N1	M0	A	C	-0.035719992	High
TCGA-C8-A1HK-01	53	FEMALE	Stage II	0	1.002739726	Her2	T2	N1	M0	C	C	0.09316759	High
TCGA-LL-A7T0-01	70	FEMALE	Stage II	0	1.030136986	LumB	T2	N1	M0	C	B	0.447404886	High
TCGA-D8-A140-01	62	FEMALE	Stage II	0	1.104109589	LumA	T2	N1	M0	B	C	-0.056856657	High
TCGA-LL-A9Q3-01	69	FEMALE	Stage III	0	1.457534247	LumA	T3	N3	MX	A	B	0.220066896	High
TCGA-LL-A73Y-01	67	FEMALE	Stage I	0	1.306849315	Basal	T1	N0	MX	A	A	-0.063325664	High
TCGA-A2-A0T1-01	55	FEMALE	Stage III	0	1.42739726	Her2	T3	N3	M0	B	B	0.264684822	High
TCGA-A7-A4SF-01	54	FEMALE	Stage II	0	1.493150685	Her2	T2	N0	M0	B	B	0.29435987	High
TCGA-A8-A08G-01	41	FEMALE	Stage II	0	1.663013699	LumB	T2	N0	M0	A	C	-0.007458082	High
TCGA-BH-A0AW-01	56	FEMALE	Stage II	0	1.704109589	Her2	T1	N1	M0	B	B	0.312122365	High
TCGA-A2-A0YG-01	63	FEMALE	Stage III	0	1.824657534	LumB	T2	N3	M0	C	C	-0.064731379	High
TCGA-A7-A2KD-01	53	FEMALE	Stage III	0	1.860273973	LumB	T2	N2	MX	A	C	-0.005828761	High
TCGA-E2-A1LE-01	71	FEMALE	Stage III	1	2.408219178	Her2	T2	N3	M0	B	B	0.070580861	High
TCGA-A8-A08P-01	70	FEMALE	Stage III	0	2.583561644	LumB	T2	N2	M0	B	B	0.37532169	High
TCGA-A8-A06X-01	77	FEMALE	Stage II	1	2.583561644	LumB	T3	N0	M0	B	B	0.274709983	High
TCGA-BH-A0EE-01	68	FEMALE	Stage II	0	2.583561644	Her2	T3	N0	M0	B	B	0.533506044	High
TCGA-A2-A3XZ-01	46	FEMALE	Stage I	0	4.197260274	Her2	T1	N0	M0	B	B	0.6247818	High
TCGA-BH-A18R-01	50	FEMALE	Stage II	1	3.128767123	Her2	T2	N1	M0	C	C	0.106332397	High
TCGA-A8-A08B-01	52	FEMALE	Stage II	0	3.167123288	Her2	T2	N0	M0	C	B	0.418175783	High
TCGA-AC-A2FB-01	65	FEMALE	Stage II	0	3.380821918	LumA	T2	N0	MX	A	B	0.046166159	High
TCGA-E2-A14P-01	79	FEMALE	Stage III	0	3.41369863	Her2	T2	N3	M0	C	B	0.444977942	High
TCGA-AR-A1AT-01	62	FEMALE	Stage II	1	3.484931507	Her2	T2	N0	M0	B	B	0.330931666	High
TCGA-A8-A08X-01	43	FEMALE	Stage III	0	3.583561644	Her2	T4	N3	M0	B	C	0.178138482	High
TCGA-A8-A09I-01	84	FEMALE	Stage II	0	3.756164384	LumB	T2	N0	M0	B	B	0.329205894	High
TCGA-BH-A18U-01	72	FEMALE	Stage III	1	4.282191781	LumB	T2	N2	M0	B	C	0.109617631	High
TCGA-AR-A24U-01	47	FEMALE	Stage II	0	8.569863014	Her2	T1	N1	M0	B	B	0.165477416	High
TCGA-E2-A1B0-01	50	FEMALE	Stage III	0	4.468493151	Her2	T2	N2	M0	B	C	-0.050738024	High
TCGA-A2-A0CX-01	52	FEMALE	Stage II	0	4.734246575	Her2	T2	N0	M0	A	C	-0.067513214	High
TCGA-BH-A0B7-01	42	FEMALE	Stage II	0	7.010958904	Her2	T2	N1	M0	A	B	-0.033116473	High
TCGA-AR-A1AX-01	64	FEMALE	Stage I	0	7.202739726	LumA	T1	N0	M0	B	B	0.106624096	High
TCGA-AR-A2LJ-01	40	FEMALE	Stage III	0	7.210958904	LumA	T3	N1	MX	A	B	0.277275173	High
TCGA-AR-A0TX-01	64	FEMALE	Stage II	0	5.402739726	Her2	T1	N1	M0	B	B	0.178088008	High
TCGA-AR-A254-01	50	FEMALE	Stage III	0	7.136986301	Her2	T2	N2	M0	B	B	0.108974612	High
TCGA-BH-A0B6-01	47	FEMALE	Stage I	0	6.802739726	LumA	T1	N0	M0	B	B	0.306769167	High
TCGA-E9-A22D-01	38	FEMALE	Stage II	0	3.419178082	LumB	T2	N0	M0	B	B	0.659147086	High
TCGA-BH-A202-01	60	FEMALE	Stage II	0	2.178082192	LumB	T2	N0	M0	B	B	0.116583165	High
TCGA-E9-A1ND-01	75	FEMALE	Stage II	0	3.468493151	Basal	T2	N1	M0	B	B	0.657487341	High
TCGA-E9-A3X8-01	48	FEMALE	Stage II	0	2.536986301	LumA	T2	N1	M0	B	B	0.185642258	High
TCGA-E9-A22H-01	42	FEMALE	Stage II	0	3.375342466	LumB	T2	N1	M0	B	C	-0.055704164	High
TCGA-E9-A22G-01	47	FEMALE	Stage II	0	3.394520548	Basal	T2	N0	M0	C	B	0.461510507	High
TCGA-E9-A1NA-01	58	FEMALE	Stage II	0	3.046575342	LumB	T2	N0	M0	A	C	-0.068272333	High
TCGA-A1-A0SN-01	50	FEMALE	Stage II	0	3.276712329	LumB	T1	N1	MX	A	C	-0.068248407	High
TCGA-E9-A1NC-01	61	FEMALE	Stage II	0	3.295890411	Basal	T2	N1	M0	B	B	0.509801652	High
TCGA-PE-A5DC-01	72	FEMALE	Stage III	1	3.917808219	LumA	T2	N2	M0	C	C	0.058048116	High
TCGA-3C-AALI-01	50	FEMALE	Stage II	0	10.97260274	Her2	T2	N1	M0	B	B	0.432516968	High
TCGA-BH-A18H-01	63	FEMALE	Stage I	0	1.78630137	LumA	T1	N0	M0	B	B	0.298877881	High
TCGA-BH-A18Q-01	56	FEMALE	Stage II	1	4.635616438	Basal	T2	N1	M0	A	B	0.321228828	High
TCGA-AC-A3W5-01	65	FEMALE	Stage II	0	1.380821918	Her2	T2	N0	MX	B	B	0.066557659	High
TCGA-EW-A1P1-01	68	FEMALE	Stage III	0	3.315068493	Normal	T2	N3	MX	A	A	-0.218478447	Low
TCGA-EW-A1PG-01	53	FEMALE	Stage II	0	2.879452055	Normal	T2	N1	MX	C	A	-0.617211032	Low
TCGA-AR-A5QP-01	54	FEMALE	Stage II	0	3.246575342	LumA	T2	N1	M0	B	A	-0.260258706	Low
TCGA-AR-A5QM-01	62	FEMALE	Stage II	0	6.112328767	LumA	T2	N0	M0	A	A	-0.133282773	Low
TCGA-AN-A041-01	29	FEMALE	Stage II	0	0.019178082	LumA	T2	N1	M0	A	C	-0.597183338	Low
TCGA-AN-A0XP-01	69	FEMALE	Stage III	0	0.024657534	LumA	T2	N2	M0	A	C	-0.504801477	Low
TCGA-AN-A0FZ-01	45	FEMALE	Stage III	0	0.02739726	LumA	T2	N2	M0	C	C	-0.436577508	Low
TCGA-C8-A1HL-01	38	FEMALE	Stage III	0	0.868493151	LumB	T3	N1	M0	A	C	-0.283064117	Low
TCGA-4H-AAAK-01	50	FEMALE	Stage III	0	0.953424658	LumA	T2	N2	M0	A	C	-0.450506282	Low
TCGA-C8-A1HE-01	59	FEMALE	Stage II	0	1.02739726	LumA	T2	N0	M0	B	C	-0.431257155	Low
TCGA-AC-A6IV-01	47	FEMALE	Stage II	0	1.556164384	LumA	T2	N1	MX	A	A	-0.13071966	Low
TCGA-D8-A1XA-01	64	FEMALE	Stage I	0	2.298630137	LumA	T1	N0	M0	A	C	-0.266451379	Low
TCGA-E2-A1IH-01	80	FEMALE	Stage I	0	2.810958904	LumA	T1	N0	M0	A	A	-0.09561553	Low
TCGA-AR-A24P-01	47	FEMALE	Stage I	0	0.230136986	LumA	T1	N0	M0	C	A	-0.609396538	Low
TCGA-AN-A0XV-01	67	FEMALE	Stage III	0	0.443835616	LumA	T2	N2	M0	A	A	-0.371514809	Low
TCGA-D8-A145-01	80	FEMALE	Stage II	0	1.123287671	LumA	T1	N1	M0	A	A	-0.46754271	Low
TCGA-E2-A15J-01	51	FEMALE	Stage I	0	4.493150685	LumA	T1	N0	M0	C	C	-0.296829162	Low
TCGA-AR-A24K-01	46	FEMALE	Stage II	0	4.24109589	LumB	T2	N0	M0	C	C	-0.329350697	Low
TCGA-AR-A24T-01	46	FEMALE	Stage III	0	8.77260274	LumA	T3	N3	M0	A	A	-0.643005907	Low
TCGA-AR-A1AM-01	52	FEMALE	Stage III	0	8.194520548	LumA	T3	N1	M0	A	A	-0.222141112	Low
TCGA-AR-A1AU-01	39	FEMALE	Stage III	0	7.857534247	LumA	T2	N2	M0	A	A	-0.527255779	Low
TCGA-AR-A24N-01	54	FEMALE	Stage I	0	8.315068493	LumB	T1	N0	M0	C	C	-0.431454415	Low
TCGA-AR-A24X-01	52	FEMALE	Stage II	0	8.230136986	LumA	T2	N0	M0	B	A	-0.462475147	Low
TCGA-AR-A24L-01	26	FEMALE	Stage II	1	7.852054795	LumA	T2	N1	M0	A	C	-0.641545419	Low
TCGA-AR-A0TZ-01	43	FEMALE	Missing	1	8.936986301	LumA	T2	N2	M1	C	C	-0.279906957	Low
TCGA-D8-A27G-01	75	FEMALE	Stage II	0	1.120547945	LumA	T2	N0	M0	B	A	-0.228275106	Low
TCGA-D8-A1XV-01	84	FEMALE	Stage II	0	1.263013699	LumA	T2	N0	M0	C	C	-0.204716448	Low
TCGA-AN-A0FD-01	71	FEMALE	Stage II	0	0.536986301	LumA	T2	N0	M0	B	C	-0.219661762	Low
TCGA-A8-A07P-01	68	FEMALE	Stage II	0	0.915068493	LumA	T2	N1	M0	B	C	-0.254337697	Low
TCGA-A8-A097-01	65	FEMALE	Stage II	0	1	LumA	T2	N1	M0	B	C	-0.317429752	Low
TCGA-E2-A15H-01	38	FEMALE	Stage II	0	1.076712329	LumA	T1	N1	M0	B	C	-0.245353859	Low
TCGA-A8-A0AB-01	54	FEMALE	Stage II	0	1.419178082	LumA	T2	N0	M0	C	C	-0.317792575	Low
TCGA-A8-A08C-01	65	FEMALE	Stage II	0	2.41369863	LumA	T2	N0	M0	C	C	-0.378012478	Low
TCGA-BH-A18P-01	60	FEMALE	Stage I	1	2.523287671	Her2	T1	N0	M0	B	C	-0.206492845	Low
TCGA-AR-A250-01	58	FEMALE	Stage II	0	7.416438356	LumB	T2	N0	M0	A	C	-0.25762959	Low
TCGA-A8-A08T-01	64	FEMALE	Stage IV	1	9.339726027	LumA	T2	N1	M1	C	A	-0.449317941	Low
TCGA-B6-A0I8-01	46	FEMALE	Missing	1	2.052054795	LumA	T1	NX	M0	C	A	-0.574832399	Low
TCGA-B6-A0IC-01	90	FEMALE	Missing	1	4.224657534	LumA	T2	NX	MX	B	C	-0.264625007	Low
TCGA-B6-A0RG-01	26	FEMALE	Stage II	0	5.704109589	LumA	T3	N0	M0	C	C	-0.253192923	Low
TCGA-B6-A0RM-01	57	FEMALE	Missing	1	6.501369863	LumA	TX	NX	MX	C	C	-0.173451822	Low
TCGA-B6-A0RP-01	73	FEMALE	Missing	1	8.564383562	LumA	T2	N1	M0	B	A	-0.443529766	Low
TCGA-B6-A0IM-01	75	FEMALE	Stage II	1	10.6109589	LumA	T3	N0	M0	B	C	-0.405116372	Low
TCGA-B6-A0RU-01	40	FEMALE	Stage I	0	23.57534247	Basal	T1	N0	M0	A	C	-0.098051566	Low
TCGA-B6-A0RO-01	71	FEMALE	Stage III	0	13.50410959	LumA	T4	N1	M0	C	C	-0.242149759	Low
TCGA-B6-A0RN-01	60	FEMALE	Stage I	0	21.93972603	LumA	T1	N0	M0	A	A	-0.692311968	Low
TCGA-B6-A0RI-01	44	FEMALE	Stage III	0	19.52328767	LumA	T4	N1	M0	A	C	-0.348253792	Low
TCGA-E9-A1N3-01	70	FEMALE	Stage III	0	2.901369863	LumA	T1	N2	M0	C	C	-0.228466132	Low
TCGA-E9-A1RD-01	67	FEMALE	Stage II	0	0.093150685	LumA	T2	N0	M0	B	C	-0.558429141	Low
TCGA-C8-A132-01	56	FEMALE	Stage II	0	1.049315068	LumA	T2	N1	M0	B	A	-0.098665026	Low
TCGA-AC-A23E-01	50	FEMALE	Stage II	0	1.912328767	LumA	T2	N1	MX	A	A	-0.700827004	Low
TCGA-E9-A1R3-01	70	FEMALE	Stage III	0	0.21369863	LumA	T2	N3	M0	A	A	-0.367165893	Low
TCGA-E9-A1R6-01	63	FEMALE	Stage II	0	0.928767123	LumA	T2	N0	M0	C	C	-0.245672482	Low
TCGA-E9-A1R5-01	63	FEMALE	Stage I	0	0.252054795	LumA	T1	N0	M0	C	A	-0.707345268	Low
TCGA-AC-A6IX-01	49	FEMALE	Stage III	0	1.021917808	LumA	T2	N3	MX	A	A	-0.303540565	Low
TCGA-E9-A229-01	37	FEMALE	Stage I	0	3.145205479	LumA	T1	N0	M0	A	A	-0.401715193	Low
TCGA-B6-A0WW-01	58	FEMALE	Missing	1	1.528767123	LumB	T2	N1	MX	C	C	-0.298543087	Low
TCGA-E9-A1R7-01	64	FEMALE	Stage II	0	4.019178082	LumB	T2	N0	M0	C	C	-0.365486103	Low
TCGA-E9-A24A-01	69	FEMALE	Stage II	0	2.046575342	LumA	T1	N1	M0	B	A	-0.418801233	Low
TCGA-AC-A2FM-01	87	FEMALE	Stage II	1	2.169863014	LumA	T2	N1	M0	C	C	-0.19984232	Low
TCGA-E9-A1R0-01	58	FEMALE	Stage II	0	2.356164384	LumA	T1	N1	M0	A	A	-0.23513268	Low
TCGA-B6-A0X4-01	62	FEMALE	Stage II	1	2.356164384	LumA	T2	N1	M0	C	C	-0.245969409	Low
TCGA-E9-A1RA-01	48	FEMALE	Stage I	0	3.750684932	LumA	T1	N0	M0	A	C	-0.248533535	Low
TCGA-E9-A226-01	45	FEMALE	Stage III	1	2.871232877	LumB	T2	N2	M0	A	C	-0.541391488	Low
TCGA-E9-A1RH-01	63	FEMALE	Stage II	0	3.882191781	Her2	T2	N0	M0	C	C	-0.17630743	Low
TCGA-E9-A1RE-01	74	FEMALE	Stage III	0	3.887671233	LumB	T2	N2	M0	C	C	-0.210980886	Low
TCGA-A7-A0CH-01	79	FEMALE	Stage II	0	2.956164384	LumA	T2	N0	M0	A	A	-0.669623805	Low
TCGA-E9-A1RI-01	43	FEMALE	Stage III	0	3.969863014	LumA	T1	N2	M0	A	A	-0.677776528	Low
TCGA-BH-A1FH-01	47	FEMALE	Stage IV	1	2.832876712	LumA	T2	N1	M1	A	A	-0.590236015	Low
TCGA-E9-A1RC-01	56	FEMALE	Stage III	0	3.353424658	LumA	T4	N3	M0	C	C	-0.37802061	Low
TCGA-BH-A1FM-01	44	FEMALE	Stage III	1	3.802739726	LumB	T2	N2	M0	C	C	-0.44514851	Low
TCGA-BH-A1FL-01	69	FEMALE	Stage II	1	4.583561644	LumA	T2	N1	M0	C	C	-0.306126356	Low
TCGA-BH-A208-01	48	FEMALE	Stage II	1	4.819178082	Normal	T2	N1	M0	A	A	-0.522072941	Low
TCGA-B6-A0X7-01	62	FEMALE	Missing	1	4.879452055	LumA	T1	NX	MX	A	A	-0.671649911	Low
TCGA-BH-A1FJ-01	66	FEMALE	Stage III	1	5.279452055	LumB	T3	N1	M0	C	C	-0.178378114	Low
TCGA-BH-A1FN-01	34	FEMALE	Stage II	1	6.005479452	LumB	T2	N0	M0	C	C	-0.089787679	Low
TCGA-BH-A1FU-01	44	FEMALE	Stage I	1	4.624657534	Normal	T1	N0	M0	A	A	-0.212616244	Low
TCGA-BH-A1FE-01	31	FEMALE	Stage II	1	6.22739726	LumA	T2	N1	M0	A	A	-0.171214176	Low
TCGA-BH-A204-01	80	FEMALE	Stage II	1	6.942465753	LumB	T2	N1	M0	C	C	-0.339364779	Low
TCGA-B6-A0IP-01	74	FEMALE	Stage I	1	10.75616438	LumA	T1	N0	M0	C	A	-0.089798232	Low
TCGA-B6-A0IH-01	81	FEMALE	Stage III	1	9.364383562	LumA	T3	N1	M0	A	A	-0.353288416	Low
TCGA-B6-A0WY-01	40	FEMALE	Stage III	1	9.482191781	LumA	T3	N1	M0	A	A	-0.22923039	Low
TCGA-B6-A0WZ-01	50	FEMALE	Stage II	0	17.23835616	LumA	T2	N1	M0	C	C	-0.225470441	Low
TCGA-B6-A0X0-01	54	FEMALE	Stage I	1	10.80821918	LumA	T1	N0	M0	C	C	-0.08361948	Low
TCGA-B6-A1KN-01	57	FEMALE	Stage III	0	11.59726027	LumB	T4	N1	M0	C	C	-0.128260195	Low
TCGA-B6-A0RQ-01	68	FEMALE	Stage II	1	11.69041096	Normal	T3	N0	M0	C	A	-0.46586113	Low
TCGA-AR-A2LE-01	69	FEMALE	Stage I	0	13.86849315	LumA	T1	N0	M0	C	A	-0.410796201	Low
TCGA-B6-A2IU-01	62	FEMALE	Stage II	0	14.18082192	LumA	T2	N0	M0	C	C	-0.253700444	Low
TCGA-B6-A0WT-01	61	FEMALE	Stage II	0	15.72328767	LumA	T2	N1	M0	A	C	-0.531092332	Low
TCGA-E9-A245-01	47	FEMALE	Stage II	0	0.071232877	LumA	T2	N1	M0	C	C	-0.214000343	Low
TCGA-E2-A15L-01	65	FEMALE	Stage II	0	1.715068493	LumA	T2	N0	M0	A	C	-0.58710627	Low
TCGA-A2-A1FV-01	74	FEMALE	Stage II	0	1.956164384	LumA	T3	N0	M0	A	A	-0.524271038	Low
TCGA-A2-A25B-01	39	FEMALE	Stage II	0	3.536986301	LumB	T2	N1	M0	B	C	-0.107742175	Low
TCGA-A2-A0EU-01	79	FEMALE	Stage I	0	2.857534247	LumA	T1	N0	M0	A	C	-0.297634382	Low
TCGA-BH-A0HL-01	56	FEMALE	Stage II	0	0.197260274	LumA	T2	N1	M0	C	C	-0.090244206	Low
TCGA-AO-A125-01	72	FEMALE	Stage II	0	9.468493151	LumA	T2	N0	M0	C	C	-0.167841976	Low
TCGA-OL-A5RX-01	51	FEMALE	Stage I	0	2.405479452	LumA	T1	N0	MX	B	A	-0.138543167	Low
TCGA-OL-A5RV-01	43	FEMALE	Stage III	0	2.909589041	LumA	T2	N3	MX	C	A	-0.358221509	Low
TCGA-A1-A0SE-01	56	FEMALE	Stage I	0	3.619178082	LumA	T1	N0	M0	A	A	-0.589353138	Low
TCGA-AO-A12A-01	47	FEMALE	Stage II	0	8.526027397	LumA	T2	N0	M0	A	A	-0.424375747	Low
TCGA-A2-A3KC-01	55	FEMALE	Stage II	0	3.019178082	LumA	T2	N1	M0	A	A	-0.413480388	Low
TCGA-A7-A3IZ-01	62	FEMALE	Stage II	0	0.882191781	LumA	T2	N0	M0	C	C	-0.240452992	Low
TCGA-AO-A1KS-01	69	FEMALE	Stage II	0	0.95890411	LumB	T2	N0	M0	A	C	-0.178573188	Low
TCGA-A1-A0SJ-01	39	FEMALE	Stage III	0	1.139726027	LumA	T3	N1	M0	C	A	-0.336736633	Low
TCGA-AO-A03L-01	34	FEMALE	Stage III	0	6.690410959	LumA	T3	N2	M0	A	C	-0.074734881	Low
TCGA-AO-A12G-01	75	FEMALE	Stage II	0	4.490410959	LumA	T2	N0	M0	A	A	-0.361476334	Low
TCGA-A2-A0CU-01	73	FEMALE	Stage II	1	0.432876712	LumA	T2	N0	M0	A	C	-0.311015786	Low
TCGA-E2-A1BD-01	53	FEMALE	Stage II	0	3.104109589	LumA	T2	N0	M0	A	C	-0.388251807	Low
TCGA-A2-A0ER-01	63	FEMALE	Stage I	0	6.2	LumA	T1	N1	M0	C	C	-0.150716869	Low
TCGA-E2-A15C-01	61	FEMALE	Stage I	0	1.901369863	LumA	T1	N0	M0	C	A	-0.48036965	Low
TCGA-A2-A0YD-01	63	FEMALE	Stage II	0	2.106849315	LumA	T3	N0	M0	A	A	-0.440278681	Low
TCGA-GM-A3XG-01	46	FEMALE	Stage III	0	3.643835616	LumA	T3	N1	M0	C	A	-0.27660591	Low
TCGA-E2-A15I-01	44	FEMALE	Stage II	0	4.635616438	LumA	T2	N0	M0	A	A	-0.235531107	Low
TCGA-E2-A14U-01	74	FEMALE	Stage I	0	3.610958904	LumA	T1	N0	M0	C	A	-0.27195032	Low
TCGA-OL-A6VQ-01	49	FEMALE	Stage II	0	1.643835616	LumA	T2	N0	MX	A	A	-0.452993833	Low
TCGA-BH-A0GZ-01	62	FEMALE	Stage II	0	0.898630137	LumA	T1	N1	M0	A	C	-0.466474696	Low
TCGA-E2-A10F-01	47	FEMALE	Stage II	0	2.405479452	LumA	T2	N0	M0	B	A	-0.339003207	Low
TCGA-E2-A1IE-01	61	FEMALE	Stage II	0	6.471232877	LumA	T2	N1	M0	C	C	-0.229863568	Low
TCGA-E2-A106-01	34	FEMALE	Stage I	0	6.961643836	LumA	T1	N1	M0	C	C	-0.286398237	Low
TCGA-GM-A2DC-01	57	FEMALE	Stage II	0	6.945205479	LumA	T1	N1	M0	C	A	-0.12290487	Low
TCGA-GM-A3XN-01	44	FEMALE	Stage III	0	5.531506849	LumA	T1	N2	M0	B	A	-0.205237476	Low
TCGA-E2-A10E-01	64	FEMALE	Stage II	0	2.369863014	LumA	T1	N1	M0	C	C	-0.283381187	Low
TCGA-A2-A259-01	70	FEMALE	Stage I	0	4.37260274	LumA	T1	N0	M0	B	A	-0.184009204	Low
TCGA-A2-A1FX-01	61	FEMALE	Stage III	0	5.060273973	LumB	T3	N2	M0	B	C	-0.097587986	Low
TCGA-AO-A126-01	39	FEMALE	Stage II	0	9.060273973	LumA	T2	N0	M0	A	A	-0.272764297	Low
TCGA-A2-A0CZ-01	46	FEMALE	Stage II	0	4.42739726	Normal	T2	N0	M0	A	A	-0.277638916	Low
TCGA-A2-A0CV-01	41	FEMALE	Stage II	0	8.249315068	LumA	T2	N1	M0	A	A	-0.239729244	Low
TCGA-A7-A26F-01	55	FEMALE	Stage I	0	2.021917808	Basal	T1	N0	M0	B	A	-0.075830577	Low
TCGA-A7-A13D-01	46	FEMALE	Stage II	0	2.643835616	Basal	T2	N0	M0	A	C	-0.215854366	Low
TCGA-A7-A26I-01	65	FEMALE	Stage II	0	1.810958904	Basal	T2	N0	M0	A	A	-0.203520117	Low
TCGA-E2-A570-01	47	FEMALE	Stage I	0	2.550684932	LumA	T1	N1	M0	A	C	-0.443074378	Low
TCGA-A7-A13F-01	44	FEMALE	Stage III	0	2.095890411	LumB	T3	N1	M0	B	C	-0.161045676	Low
TCGA-AO-A0J5-01	48	FEMALE	Stage IV	1	2.169863014	LumA	T4	N1	M1	A	A	-0.679657661	Low
TCGA-E2-A15D-01	47	FEMALE	Stage II	0	1.44109589	LumA	T2	N0	M0	C	A	-0.434784554	Low
TCGA-A2-A0T4-01	62	FEMALE	Stage II	0	1.709589041	LumA	T2	N0	M0	A	A	-0.169559671	Low
TCGA-E2-A1IO-01	37	FEMALE	Stage I	0	5.082191781	LumA	T1	N0	M0	A	A	-0.377111459	Low
TCGA-E2-A1L8-01	52	FEMALE	Stage II	0	6.136986301	LumA	T2	N1	M0	A	A	-0.439225325	Low
TCGA-A2-A04V-01	39	FEMALE	Stage II	1	5.260273973	LumA	T2	N0	M0	A	C	-0.3011729	Low
TCGA-A2-A04R-01	36	FEMALE	Stage I	0	10.16164384	LumB	T1	N0	M0	C	C	-0.244526059	Low
TCGA-A2-A25A-01	44	FEMALE	Stage II	0	8.975342466	Normal	T2	N0	M0	A	A	-0.378322809	Low
TCGA-E2-A10B-01	67	FEMALE	Stage II	0	3.126027397	LumA	T2	N1	M0	B	C	-0.262191406	Low
TCGA-OL-A5D6-01	71	FEMALE	Stage II	1	3.024657534	Normal	T2	N0	MX	A	C	-0.333677842	Low
TCGA-GM-A3NW-01	63	FEMALE	Stage II	0	9.208219178	LumA	T2	N0	M0	C	A	-0.107208875	Low
TCGA-GM-A2D9-01	69	FEMALE	Stage I	1	4.964383562	LumA	T1	N0	M0	A	A	-0.251390715	Low
TCGA-A2-A0YC-01	59	FEMALE	Stage II	0	2.712328767	LumA	T2	N1	M0	A	C	-0.29041897	Low
TCGA-HN-A2OB-01	45	FEMALE	Stage II	1	5.205479452	LumA	T2	N1	M0	A	A	-0.637959155	Low
TCGA-A2-A04N-01	66	FEMALE	Stage I	0	11.92876712	LumA	T1	N0	M0	A	A	-0.60852458	Low
TCGA-A2-A3KD-01	47	FEMALE	Stage III	0	3.304109589	LumA	T3	N1	M0	C	A	-0.320970362	Low
TCGA-LL-A740-01	61	FEMALE	Stage I	0	1.208219178	LumA	T1	N0	MX	B	C	-0.298140466	Low
TCGA-B6-A1KI-01	63	FEMALE	Stage I	0	6.126027397	LumA	T1	N0	M0	C	A	-0.745784801	Low
TCGA-A7-A0CD-01	66	FEMALE	Stage I	0	3.191780822	LumA	T1	N0	M0	C	C	-0.389275793	Low
TCGA-A2-A1G0-01	49	FEMALE	Stage II	0	1.687671233	LumA	T2	N1	M0	C	A	-0.385805991	Low
TCGA-E2-A1IJ-01	57	FEMALE	Stage I	0	2.369863014	LumA	T1	N0	M0	A	A	-0.271200947	Low
TCGA-E2-A10A-01	41	FEMALE	Stage II	0	3.367123288	LumA	T3	N0	M0	A	C	-0.248799652	Low
TCGA-A2-A0EX-01	46	FEMALE	Stage II	0	2.060273973	LumA	T3	N0	M0	A	A	-0.526215545	Low
TCGA-OL-A6VR-01	48	FEMALE	Stage I	0	3.342465753	LumA	T1	N0	MX	C	A	-0.189918078	Low
TCGA-OL-A66K-01	72	FEMALE	Stage II	1	3.493150685	LumA	T2	N0	MX	B	A	-0.476198061	Low
TCGA-BH-A0EB-01	69	FEMALE	Stage I	0	2.04109589	LumA	T1	N0	M0	A	A	-0.271972971	Low
TCGA-BH-A0B8-01	64	FEMALE	Stage I	0	4.298630137	LumA	T1	N0	M0	A	C	-0.298463812	Low
TCGA-A2-A0EM-01	73	FEMALE	Stage I	0	8.476712329	LumA	T1	N0	M0	A	A	-0.61930615	Low
TCGA-A2-A0T5-01	39	FEMALE	Stage II	0	1.454794521	LumA	T2	N0	M0	A	C	-0.419593559	Low
TCGA-AO-A1KP-01	77	FEMALE	Stage II	0	8.090410959	LumB	T1	N1	M0	C	C	-0.266173647	Low
TCGA-E2-A15R-01	64	FEMALE	Stage II	0	4.745205479	LumA	T1	N1	M0	C	C	-0.278147144	Low
TCGA-E2-A15T-01	65	FEMALE	Stage II	0	4.282191781	LumB	T2	N0	M0	C	C	-0.099897008	Low
TCGA-A2-A0CT-01	71	FEMALE	Stage II	0	6.271232877	LumA	T2	N0	M0	C	C	-0.215096543	Low
TCGA-A2-A0CS-01	73	FEMALE	Stage IV	1	6.432876712	LumA	T4	N3	M1	A	A	-0.337493258	Low
TCGA-A2-A0ES-01	52	FEMALE	Stage II	0	6	LumA	T2	N0	M0	B	A	-0.41511372	Low
TCGA-A2-A0EW-01	53	FEMALE	Stage III	1	5.161643836	LumA	T1	N3	M0	A	A	-0.469434012	Low
TCGA-A2-A0EV-01	80	FEMALE	Stage I	0	2.652054795	LumA	T1	N0	M0	B	A	-0.163531036	Low
TCGA-AO-A1KT-01	78	FEMALE	Stage II	0	1.482191781	LumB	T1	N1	M0	A	C	-0.18196969	Low
TCGA-A1-A0SH-01	39	FEMALE	Stage II	0	3.936986301	LumA	T2	N0	M0	B	A	-0.717685132	Low
TCGA-A2-A0T3-01	37	FEMALE	Stage I	0	4.153424658	LumB	T1	N1	M0	C	C	-0.110032253	Low
TCGA-A2-A0EN-01	70	FEMALE	Stage II	0	11.2	LumA	T2	N0	M0	A	A	-0.094539258	Low
TCGA-OL-A66J-01	80	FEMALE	Stage I	0	5.468493151	LumA	T1	N0	MX	B	A	-0.246760725	Low
TCGA-BH-A0H9-01	69	FEMALE	Stage II	0	3.416438356	LumA	T2	N0	M0	C	C	-0.18318306	Low
TCGA-S3-AA11-01	67	FEMALE	Stage II	0	1.153424658	LumA	T2	N0	M0	C	C	-0.144411958	Low
TCGA-A2-A0EO-01	54	FEMALE	Stage I	0	6.690410959	LumA	T1	N0	M0	A	A	-0.460834116	Low
TCGA-BH-A0HW-01	62	FEMALE	Stage I	0	4.276712329	LumB	T1	N0	M0	C	C	-0.178171392	Low
TCGA-BH-A0E1-01	52	FEMALE	Stage II	0	1.306849315	LumA	T2	N1	M0	C	C	-0.33845254	Low
TCGA-AC-A2FF-01	40	FEMALE	Stage II	0	7.55890411	LumA	T2	N1	MX	A	A	-0.312723436	Low
TCGA-LL-A442-01	56	FEMALE	Stage II	0	2.435616438	LumA	T2	N0	MX	B	B	-0.107754608	Low
TCGA-LL-A440-01	61	FEMALE	Stage I	0	2.079452055	LumA	T1	N0	MX	A	A	-0.205338576	Low
TCGA-AN-A0AS-01	70	FEMALE	Stage III	0	0.02739726	LumA	T2	N2	M0	A	A	-0.309611342	Low
TCGA-AN-A0FY-01	55	FEMALE	Stage I	0	0.02739726	LumB	T1	N0	M0	B	C	-0.109602931	Low
TCGA-AN-A049-01	62	FEMALE	Stage II	0	0.052054795	LumA	T2	N0	M0	B	C	-0.115584844	Low
TCGA-A8-A09W-01	70	FEMALE	Stage III	0	0.082191781	LumB	T2	N3	M0	A	C	-0.208312614	Low
TCGA-AN-A04A-01	36	FEMALE	Stage III	0	0.246575342	LumA	T2	N2	M0	A	C	-0.463694968	Low
TCGA-BH-A0DQ-01	42	FEMALE	Stage II	0	0.268493151	LumA	T2	N1	M0	A	A	-0.560445689	Low
TCGA-BH-A0HK-01	81	FEMALE	Stage II	0	0.487671233	LumA	T2	N1	M0	B	A	-0.394210031	Low
TCGA-A8-A086-01	59	FEMALE	Stage II	0	1.084931507	LumA	T1	N1	M0	A	C	-0.477286986	Low
TCGA-A8-A09V-01	51	FEMALE	Stage II	0	1.252054795	LumA	T2	N0	M0	C	A	-0.654592829	Low
TCGA-A2-A0YF-01	67	FEMALE	Stage I	0	4.205479452	LumA	T1	N0	M0	B	C	-0.169925812	Low
TCGA-BH-A0DP-01	60	FEMALE	Stage II	0	1.304109589	LumA	T3	N0	M0	A	A	-0.433676124	Low
TCGA-A8-A0A2-01	66	FEMALE	Stage II	0	1.58630137	LumA	T2	N0	M0	A	A	-0.38119098	Low
TCGA-BH-A0HF-01	77	FEMALE	Stage I	0	1.991780822	LumA	T1	N0	M0	A	A	-0.240502756	Low
TCGA-BH-A0AY-01	62	FEMALE	Stage II	0	2.128767123	LumA	T2	N0	M0	A	A	-0.121523855	Low
TCGA-AO-A12H-01	69	FEMALE	Stage II	0	3.380821918	LumA	T2	N0	M0	B	B	-0.170665713	Low
TCGA-AO-A03V-01	41	FEMALE	Stage I	0	3.701369863	LumA	T1	N0	M0	C	A	-0.359859763	Low
TCGA-A8-A07L-01	58	FEMALE	Stage III	0	2.671232877	LumB	T3	N1	M0	A	C	-0.230278413	Low
TCGA-BH-A0BV-01	78	FEMALE	Stage II	0	4.161643836	LumA	T2	N1	M0	A	A	-0.235672847	Low
TCGA-AO-A12E-01	51	FEMALE	Stage II	0	5.868493151	LumA	T3	N0	M0	A	C	-0.195786184	Low
TCGA-BH-A0BM-01	54	FEMALE	Stage II	0	5.139726027	LumA	T2	N1	M0	A	A	-0.451394364	Low
TCGA-AO-A0JJ-01	54	FEMALE	Stage II	0	5.169863014	LumA	T2	N1	M0	A	A	-0.162945077	Low
TCGA-AO-A03N-01	59	FEMALE	Stage II	0	5.564383562	LumB	T2	N1	M0	C	C	-0.282570668	Low
TCGA-E9-A1R2-01	51	FEMALE	Stage III	0	2.912328767	LumA	T2	N3	MX	B	A	-0.122209031	Low
TCGA-GM-A5PX-01	65	FEMALE	Stage II	0	1.509589041	LumA	T2	N1	M0	A	A	-0.413134916	Low
TCGA-AN-A03X-01	74	FEMALE	Stage II	0	0.02739726	LumA	T2	N0	M0	B	A	-0.558815879	Low
TCGA-AN-A0XL-01	61	FEMALE	Stage II	0	0.446575342	LumA	T2	N0	M0	A	A	-0.604551933	Low
TCGA-AN-A0FW-01	67	FEMALE	Stage III	0	0.030136986	LumA	T2	N2	M0	A	C	-0.114468844	Low
TCGA-E9-A295-01	71	FEMALE	Stage II	0	1.02739726	LumA	T2	N0	M0	C	A	-0.310958233	Low
TCGA-D8-A27P-01	64	FEMALE	Stage I	0	0.134246575	LumA	T1	N0	M0	C	A	-0.695547973	Low
TCGA-AC-A2QI-01	76	FEMALE	Stage III	0	1.610958904	LumA	T3	N1	MX	A	A	-0.256891501	Low
TCGA-A8-A08A-01	89	FEMALE	Stage I	0	0.082191781	LumA	T1	N0	M0	A	A	-0.155142208	Low
TCGA-BH-A0HO-01	48	FEMALE	Stage II	0	0.208219178	LumA	T1	N1	M0	A	B	-0.150021913	Low
TCGA-BH-A0DS-01	71	FEMALE	Stage III	0	0.21369863	LumA	T2	N2	M0	A	A	-0.117883975	Low
TCGA-AN-A0FS-01	55	FEMALE	Stage I	0	0.575342466	LumA	T1	N0	M0	A	A	-0.755512453	Low
TCGA-AN-A0FK-01	88	FEMALE	Stage III	0	0.583561644	LumA	T4	N0	M0	B	C	-0.217846822	Low
TCGA-AN-A0FN-01	61	FEMALE	Stage I	0	0.597260274	LumA	T1	N0	M0	A	A	-0.216046851	Low
TCGA-A2-A4RW-01	49	FEMALE	Stage III	0	0.608219178	LumA	T2	N3	M0	C	A	-0.17023616	Low
TCGA-D8-A73W-01	79	FEMALE	Stage III	1	1.054794521	LumA	T3	N1	MX	B	B	-0.171285503	Low
TCGA-C8-A26Z-01	59	FEMALE	Stage II	0	1.287671233	LumA	T2	N0	M0	C	C	-0.461877671	Low
TCGA-A8-A09R-01	82	FEMALE	Stage II	0	0.747945205	LumB	T2	N1	M0	B	C	-0.094414546	Low
TCGA-D8-A27K-01	47	FEMALE	Stage II	0	4.002739726	LumA	T2	N1	M0	C	A	-0.344200788	Low
TCGA-C8-A274-01	63	FEMALE	Stage II	0	1.391780822	LumB	T2	N0	M0	C	C	-0.193316254	Low
TCGA-D8-A1Y1-01	80	FEMALE	Stage III	1	0.82739726	LumB	T3	N1	MX	A	C	-0.298448463	Low
TCGA-A8-A09A-01	40	FEMALE	Missing	0	0.832876712	LumA	T2	NX	M0	A	A	-0.365616298	Low
TCGA-A7-A6VX-01	68	FEMALE	Stage II	0	0.868493151	LumB	T2	N0	M0	A	C	-0.283138122	Low
TCGA-A7-A5ZW-01	47	FEMALE	Stage II	0	0.893150685	LumA	T1	N1	M0	B	A	-0.464140116	Low
TCGA-C8-A1HI-01	40	FEMALE	Stage III	0	0.939726027	LumA	T2	N2	M0	A	A	-0.377275236	Low
TCGA-W8-A86G-01	66	FEMALE	Stage II	0	0.950684932	LumA	T2	N0	MX	A	A	-0.420567811	Low
TCGA-A8-A07J-01	35	FEMALE	Stage II	0	1	LumA	T2	N1	M0	A	A	-0.423307566	Low
TCGA-D8-A1JF-01	79	FEMALE	Stage III	0	1.002739726	Her2	T1	N2	M0	A	A	-0.241059601	Low
TCGA-D8-A73X-01	53	FEMALE	Stage II	0	2.101369863	LumA	T2	N0	M0	C	A	-0.539355658	Low
TCGA-D8-A1JS-01	77	FEMALE	Stage I	0	1.016438356	LumA	T1	N0	M0	C	C	-0.096348305	Low
TCGA-AN-A0XO-01	59	FEMALE	Stage III	0	1.02739726	LumA	T2	N2	M0	A	C	-0.623042352	Low
TCGA-D8-A1XC-01	85	FEMALE	Stage III	1	1.032876712	LumA	T4	N1	M0	C	C	-0.287899042	Low
TCGA-D8-A27V-01	62	FEMALE	Stage II	0	1.043835616	LumA	T2	N0	M0	A	A	-0.561905351	Low
TCGA-C8-A12W-01	49	FEMALE	Stage III	0	1.054794521	LumB	T4	N1	M0	A	C	-0.147414894	Low
TCGA-D8-A1XU-01	56	FEMALE	Stage I	0	1.082191781	LumA	T1	N0	M0	A	A	-0.578313191	Low
TCGA-D8-A27T-01	53	FEMALE	Stage III	0	1.090410959	LumA	T2	N3	M0	B	A	-0.260936664	Low
TCGA-BH-A0HP-01	65	FEMALE	Stage III	0	1.134246575	LumA	T3	N2	M0	A	A	-0.449646562	Low
TCGA-D8-A1JH-01	56	FEMALE	Stage I	0	1.167123288	LumA	T1	N0	M0	A	A	-0.478327445	Low
TCGA-BH-A0E2-01	49	FEMALE	Stage III	0	1.191780822	LumA	T2	N2	M0	A	C	-0.230941393	Low
TCGA-D8-A27I-01	58	FEMALE	Stage III	0	1.202739726	LumA	T1	N2	M0	A	A	-0.315396538	Low
TCGA-A2-A0YI-01	62	FEMALE	Stage I	0	4.123287671	LumA	T1	N0	M0	B	A	-0.088277815	Low
TCGA-D8-A1JU-01	51	FEMALE	Stage I	0	1.224657534	LumA	T1	N0	M0	A	A	-0.456662746	Low
TCGA-AO-A1KO-01	46	FEMALE	Stage II	0	1.704109589	Normal	T3	N0	M0	A	A	-0.416675415	Low
TCGA-A8-A084-01	81	FEMALE	Stage II	0	1.254794521	LumB	T2	N1	M0	C	C	-0.182837916	Low
TCGA-E2-A1LS-01	46	FEMALE	Stage I	0	4.394520548	Basal	T1	N0	M0	C	C	-0.089531566	Low
TCGA-D8-A1Y0-01	65	FEMALE	Stage III	0	1.293150685	LumA	T1	N2	MX	B	C	-0.137322315	Low
TCGA-D8-A1XO-01	56	FEMALE	Stage II	0	4.608219178	LumA	T2	N1	M0	A	A	-0.56074862	Low
TCGA-D8-A1JC-01	59	FEMALE	Stage III	0	1.315068493	LumB	T2	N2	M0	B	C	-0.132409932	Low
TCGA-D8-A1XR-01	56	FEMALE	Stage II	0	1.320547945	LumB	T2	N1	M0	C	C	-0.356147302	Low
TCGA-D8-A27L-01	49	FEMALE	Stage III	0	1.367123288	LumA	T1	N2	M0	A	A	-0.436617141	Low
TCGA-A2-A1G6-01	50	FEMALE	Stage III	0	1.37260274	Normal	T2	N2	M0	C	A	-0.330344829	Low
TCGA-D8-A1XD-01	36	FEMALE	Stage III	0	1.430136986	LumA	T1	N2	M0	C	C	-0.582033318	Low
TCGA-A2-A25C-01	50	FEMALE	Stage II	0	1.432876712	LumB	T2	N1	M0	A	C	-0.347708223	Low
TCGA-D8-A27E-01	66	FEMALE	Stage I	0	1.452054795	LumA	T1	N0	M0	C	C	-0.173676142	Low
TCGA-D8-A1XM-01	57	FEMALE	Stage I	0	1.473972603	LumA	T1	N0	M0	A	A	-0.222342472	Low
TCGA-A8-A093-01	61	FEMALE	Stage II	0	1.495890411	LumA	T2	N0	M0	C	C	-0.634029101	Low
TCGA-A8-A082-01	58	FEMALE	Stage II	0	1.504109589	LumB	T2	N1	M0	A	C	-0.101918893	Low
TCGA-D8-A1JD-01	41	FEMALE	Stage II	0	1.512328767	LumB	T2	N1	M0	A	C	-0.194922772	Low
TCGA-D8-A1XB-01	62	FEMALE	Stage II	0	1.512328767	LumA	T2	N1	M0	C	A	-0.786781133	Low
TCGA-E2-A15G-01	76	FEMALE	Stage II	0	1.517808219	LumA	T2	N0	M0	C	C	-0.383111299	Low
TCGA-D8-A1JE-01	62	FEMALE	Stage II	0	1.575342466	LumB	T1	N1	M0	A	C	-0.427740126	Low
TCGA-EW-A1PA-01	59	FEMALE	Stage II	0	1.575342466	LumA	T2	N1	M0	C	C	-0.077669058	Low
TCGA-A2-A0T6-01	50	FEMALE	Stage II	0	1.575342466	LumA	T3	N0	M0	A	A	-0.346020323	Low
TCGA-A8-A07F-01	65	FEMALE	Stage II	0	1.580821918	LumA	T2	N1	M0	A	A	-0.348729615	Low
TCGA-A8-A07G-01	65	FEMALE	Stage II	0	1.580821918	LumA	T1	N1	M0	A	A	-0.58964887	Low
TCGA-E2-A154-01	68	FEMALE	Stage I	0	1.619178082	LumA	T1	N0	M0	A	C	-0.40151743	Low
TCGA-E2-A15P-01	61	FEMALE	Stage I	0	1.630136986	LumA	T1	N0	M0	C	A	-0.563906317	Low
TCGA-A8-A07E-01	81	FEMALE	Missing	0	1.665753425	LumA	T4	N3	MX	A	A	-0.28376494	Low
TCGA-D8-A1JJ-01	54	FEMALE	Stage II	0	1.673972603	LumB	T2	N0	M0	A	C	-0.324308457	Low
TCGA-AC-A8OP-01	72	FEMALE	Stage I	0	1.682191781	LumA	T1	N0	MX	C	A	-0.215826286	Low
TCGA-BH-A0HI-01	78	FEMALE	Stage I	0	1.698630137	LumA	T1	N0	M0	A	C	-0.593942619	Low
TCGA-D8-A141-01	40	FEMALE	Missing	0	1.715068493	LumA	T1	N1	M0	B	A	-0.111312271	Low
TCGA-A7-A26J-01	49	FEMALE	Stage II	0	1.717808219	LumA	T2	N0	M0	A	A	-0.482778593	Low
TCGA-A2-A0T7-01	51	FEMALE	Stage II	0	1.728767123	LumA	T2	N0	M0	A	A	-0.44955183	Low
TCGA-D8-A1JP-01	73	FEMALE	Stage I	0	1.750684932	LumA	T1	N0	M0	A	C	-0.215109071	Low
TCGA-D8-A146-01	57	FEMALE	Stage II	0	1.761643836	LumA	T2	N0	MX	A	A	-0.542610864	Low
TCGA-A2-A4RY-01	46	FEMALE	Stage III	0	1.775342466	Normal	T3	N3	M0	A	A	-0.212247958	Low
TCGA-AO-A0JF-01	68	FEMALE	Stage II	0	5.424657534	LumA	T1	N1	M0	A	A	-0.466001347	Low
TCGA-AO-A0JA-01	36	FEMALE	Stage III	0	1.794520548	LumA	T2	N3	M0	A	A	-0.428516225	Low
TCGA-E2-A15F-01	64	FEMALE	Stage I	0	1.802739726	LumA	T1	N0	M0	C	C	-0.146148694	Low
TCGA-D8-A4Z1-01	68	FEMALE	Stage I	0	1.805479452	LumA	T1	N0	M0	B	A	-0.341257611	Low
TCGA-BH-A0BJ-01	41	FEMALE	Stage II	0	1.808219178	LumA	T2	N1	M0	A	A	-0.441084352	Low
TCGA-E2-A1IN-01	60	FEMALE	Stage I	0	1.849315068	LumA	T1	N0	M0	A	A	-0.71842062	Low
TCGA-AO-A0J8-01	61	FEMALE	Stage II	0	1.863013699	LumA	T2	N0	M0	B	A	-0.115411721	Low
TCGA-BH-A0H7-01	65	FEMALE	Stage III	0	1.923287671	LumA	T1	N2	M0	C	C	-0.423636167	Low
TCGA-A2-A4S0-01	77	FEMALE	Stage II	0	1.934246575	LumA	T2	N0	M0	C	C	-0.241596403	Low
TCGA-AC-A3YI-01	74	FEMALE	Stage III	0	1.936986301	Normal	T1	N3	MX	B	A	-0.310877715	Low
TCGA-E2-A153-01	51	FEMALE	Stage II	0	1.936986301	LumA	T1	N1	M0	A	A	-0.584095981	Low
TCGA-A7-A13G-01	79	FEMALE	Stage II	0	1.967123288	LumA	T2	N0	MX	A	A	-0.406607951	Low
TCGA-A2-A4RX-01	67	FEMALE	Stage II	0	2.032876712	Basal	T2	N0	M0	B	A	-0.074329157	Low
TCGA-BH-A0H6-01	82	FEMALE	Stage I	0	2.046575342	LumA	T1	NX	M0	A	A	-0.684000745	Low
TCGA-A8-A06Y-01	66	FEMALE	Stage II	0	2.167123288	LumA	T2	N0	M0	C	C	-0.241840509	Low
TCGA-AO-A0JG-01	49	FEMALE	Stage III	0	2.18630137	LumA	T2	N2	M0	B	A	-0.096478754	Low
TCGA-WT-AB44-01	77	FEMALE	Stage I	0	2.419178082	LumA	T1	N0	MX	A	A	-0.154819727	Low
TCGA-A7-A0DC-01	63	FEMALE	Stage I	0	2.482191781	LumA	T1	N0	M0	C	C	-0.398846823	Low
TCGA-A8-A08O-01	45	FEMALE	Stage IV	0	2.583561644	LumA	T2	N3	M1	A	C	-0.583811421	Low
TCGA-A7-A26E-01	71	FEMALE	Stage III	0	2.61369863	LumA	T3	N1	MX	A	A	-0.465641255	Low
TCGA-AQ-A1H3-01	49	FEMALE	Stage III	0	2.709589041	LumA	T2	N3	MX	A	A	-0.399085622	Low
TCGA-A8-A091-01	61	FEMALE	Stage II	0	2.750684932	LumA	T2	N0	M0	A	C	-0.355767775	Low
TCGA-E2-A1B4-01	74	FEMALE	Stage III	1	2.750684932	LumA	T1	N2	M0	C	A	-0.367338743	Low
TCGA-A7-A0DB-01	56	FEMALE	Stage II	0	2.75890411	LumA	T2	N0	M0	A	A	-0.407411471	Low
TCGA-A7-A0CG-01	78	FEMALE	Stage II	0	2.857534247	LumA	T2	N0	M0	B	A	-0.236038959	Low
TCGA-A7-A0DA-01	62	FEMALE	Stage II	0	2.97260274	Basal	T2	N0	M0	C	C	-0.147955386	Low
TCGA-BH-A0HQ-01	56	FEMALE	Stage II	0	3.071232877	LumA	T2	N0	M0	C	A	-0.66634946	Low
TCGA-A8-A08J-01	52	FEMALE	Stage IV	1	3.087671233	Her2	T4	N3	M1	A	C	-0.097820622	Low
TCGA-BH-A0BA-01	51	FEMALE	Stage III	0	3.101369863	LumA	T3	N3	M0	A	A	-0.267847617	Low
TCGA-E2-A1IF-01	74	FEMALE	Stage I	0	3.117808219	LumA	T1	N0	M0	B	A	-0.189916006	Low
TCGA-A7-A0D9-01	37	FEMALE	Stage II	0	3.120547945	LumA	T2	N0	M0	C	A	-0.480548379	Low
TCGA-BH-A0B1-01	66	FEMALE	Stage II	0	3.145205479	LumA	T2	N1	M0	A	A	-0.473512333	Low
TCGA-AR-A1AS-01	54	FEMALE	Stage II	0	3.150684932	LumA	T2	N1	M0	C	C	-0.114273798	Low
TCGA-A8-A0AD-01	83	FEMALE	Stage I	0	3.169863014	LumA	T1	N0	M0	A	C	-0.457407226	Low
TCGA-AR-A2LN-01	65	FEMALE	Stage II	0	3.180821918	LumA	T2	N0	M0	A	A	-0.461921984	Low
TCGA-E2-A14Q-01	50	FEMALE	Stage II	0	3.18630137	LumA	T2	N1	M0	C	A	-0.314309012	Low
TCGA-A8-A08Z-01	76	FEMALE	Missing	0	3.334246575	LumA	T4	N3	M0	A	A	-0.441267204	Low
TCGA-AR-A2LQ-01	59	FEMALE	Stage II	0	3.378082192	Normal	T3	N0	M0	C	A	-0.539696798	Low
TCGA-A8-A095-01	45	FEMALE	Stage I	0	3.498630137	LumB	T1	N0	M0	C	C	-0.237297775	Low
TCGA-BH-A0E7-01	79	FEMALE	Stage II	0	3.734246575	LumA	T2	N1	M0	C	C	-0.630420257	Low
TCGA-AO-A12F-01	36	FEMALE	Stage II	0	5.046575342	Basal	T2	N0	M0	C	C	-0.081056316	Low
TCGA-A2-A0YL-01	48	FEMALE	Stage III	0	4.038356164	LumA	T3	N2	M0	A	A	-0.473951406	Low
TCGA-AR-A1AL-01	60	FEMALE	Stage III	0	8.139726027	LumA	T3	N1	M0	A	A	-0.522723547	Low
TCGA-A8-A09D-01	47	FEMALE	Stage II	0	4.169863014	LumA	T2	N1	M0	A	A	-0.25499639	Low
TCGA-AO-A0JI-01	56	FEMALE	Stage II	0	4.18630137	LumA	T1	N1	M0	C	A	-0.175391546	Low
TCGA-E2-A1L6-01	44	FEMALE	Stage II	0	4.515068493	LumA	T1	N1	M0	A	A	-0.513140194	Low
TCGA-AR-A2LK-01	62	FEMALE	Stage III	1	4.517808219	LumB	T3	N2	M0	A	C	-0.202665463	Low
TCGA-A2-A0SU-01	66	FEMALE	Stage II	0	4.553424658	LumA	T2	N0	M0	A	A	-0.242076465	Low
TCGA-AR-A24M-01	38	FEMALE	Stage III	0	10.02739726	LumA	T2	N2	M0	A	A	-0.700223298	Low
TCGA-B6-A40B-01	76	FEMALE	Stage I	0	8.635616438	LumA	T1	N0	M0	C	C	-0.165521995	Low
TCGA-GM-A2DL-01	50	FEMALE	Stage I	0	9.64109589	LumA	T1	N0	M0	A	A	-0.254399093	Low
TCGA-BH-A18F-01	50	FEMALE	Stage II	0	2.742465753	LumA	T2	N0	M0	A	A	-0.239204015	Low
TCGA-BH-A0DO-01	78	FEMALE	Stage I	0	4.504109589	LumA	T1	N0	M0	C	A	-0.517007326	Low
TCGA-BH-A1EY-01	79	FEMALE	Stage II	1	1.473972603	LumA	T2	N0	M0	A	A	-0.097642516	Low
TCGA-BH-A18J-01	56	FEMALE	Stage IV	1	1.676712329	LumA	T4	N2	M1	A	C	-0.320547744	Low
TCGA-BH-A0DI-01	63	FEMALE	Stage II	0	2.498630137	LumA	T2	N1	M0	A	A	-0.329128404	Low
TCGA-BH-A0DG-01	30	FEMALE	Stage II	0	5.591780822	LumA	T2	N0	M0	A	A	-0.206415333	Low
TCGA-BH-A0EI-01	51	FEMALE	Stage II	0	5.276712329	LumA	T1	N1	M0	A	A	-0.758062715	Low
TCGA-BH-A0AZ-01	47	FEMALE	Stage III	0	5.257534247	LumA	T3	N1	M0	A	A	-0.581604203	Low
TCGA-BH-A0DE-01	62	FEMALE	Stage II	0	6.498630137	LumA	T2	N0	M0	B	A	-0.309670902	Low
TCGA-BH-A0EA-01	72	FEMALE	Stage II	1	2.715068493	LumA	T1	N1	M0	A	A	-0.462552588	Low
TCGA-BH-A0BO-01	54	FEMALE	Stage I	0	6.019178082	LumA	T1	N0	M0	A	A	-0.38568928	Low
TCGA-BH-A18N-01	88	FEMALE	Stage II	1	3.145205479	LumA	T2	N1	M0	C	C	-0.383411202	Low
TCGA-BH-A0DT-01	41	FEMALE	Stage II	0	6.583561644	LumA	T1	N1	M0	A	A	-0.383862349	Low
TCGA-BH-A0C1-01	61	FEMALE	Stage III	1	3.865753425	LumA	T3	N2	M0	A	A	-0.300741794	Low
TCGA-BH-A0DV-01	54	FEMALE	Stage III	0	5.654794521	LumA	T2	N2	M0	A	A	-0.529729448	Low
TCGA-BH-A0E9-01	53	FEMALE	Stage II	0	6.819178082	LumA	T2	N1	M0	A	A	-0.369473729	Low
TCGA-BH-A0B0-01	56	FEMALE	Stage I	0	6.78630137	LumA	T1	N0	M0	A	A	-0.175583338	Low
TCGA-BH-A0DX-01	62	FEMALE	Stage I	0	5.906849315	LumA	T1	N0	M0	A	A	-0.272273173	Low
TCGA-BH-A0C3-01	47	FEMALE	Stage I	0	7.421917808	LumB	T1	N0	M0	A	A	-0.248793761	Low
TCGA-BH-A0B5-01	40	FEMALE	Stage III	0	5.852054795	LumA	T2	N2	M0	A	C	-0.216793404	Low
TCGA-BH-A0BP-01	76	FEMALE	Stage I	1	6.290410959	LumA	T1	N0	M0	A	A	-0.526273674	Low
TCGA-BH-A0BR-01	59	FEMALE	Stage I	0	6.383561644	LumA	T1	N0	M0	A	A	-0.188603048	Low
TCGA-BH-A18S-01	79	FEMALE	Stage I	1	5.504109589	LumA	T1	N0	M0	C	C	-0.242171284	Low
TCGA-BH-A18K-01	46	FEMALE	Stage I	1	7.569863014	LumA	T1	N0	M0	C	C	-0.468715789	Low
TCGA-BH-A1EO-01	68	FEMALE	Stage II	1	7.665753425	LumA	T1	N1	M0	A	A	-0.487205237	Low
TCGA-BH-A1ES-01	35	FEMALE	Stage II	1	9.484931507	LumA	T2	N1	M0	C	C	-0.43976048	Low
TCGA-BH-A1FB-01	60	FEMALE	Stage II	1	10.05205479	LumA	T2	N1	M0	B	A	-0.170038661	Low
TCGA-BH-A1FG-01	88	FEMALE	Stage I	1	10.23561644	LumA	T1	NX	M0	C	C	-0.150371878	Low
TCGA-C8-A1HO-01	34	FEMALE	Stage III	0	1.02739726	LumA	T3	N3	M0	C	C	-0.084638229	Low
TCGA-E9-A1NH-01	71	FEMALE	Stage II	0	1.578082192	LumA	T2	N1	M0	A	A	-0.700580296	Low
TCGA-C8-A3M7-01	60	FEMALE	Stage III	1	2.832876712	LumA	T4	N0	M0	B	A	-0.336738681	Low
TCGA-AN-A0XS-01	63	FEMALE	Stage III	0	0.02739726	LumA	T2	N2	M0	B	A	-0.152495313	Low
TCGA-AN-A0XT-01	54	FEMALE	Stage III	0	0.02739726	LumA	T2	N2	M0	C	A	-0.401653408	Low
TCGA-AN-A0XN-01	68	FEMALE	Stage III	0	0.02739726	LumA	T2	N2	M0	A	A	-0.430017265	Low
TCGA-E9-A227-01	42	FEMALE	Stage II	0	2.671232877	LumA	T2	N1	M0	A	A	-0.109362643	Low
TCGA-AC-A6NO-01	43	FEMALE	Stage II	0	0.139726027	LumA	T2	N1	MX	A	C	-0.163394914	Low
TCGA-E2-A1IL-01	78	FEMALE	Stage II	0	0.323287671	LumA	T1	N1	M0	A	A	-0.681651191	Low
TCGA-LD-A7W6-01	54	FEMALE	Stage II	0	1.106849315	LumA	T2	N1	M0	A	A	-0.147057818	Low
TCGA-BH-A6R9-01	61	FEMALE	Stage II	0	0.438356164	Normal	T2	N0	M0	A	A	-0.159945928	Low
TCGA-LD-A74U-01	79	FEMALE	Stage III	0	1.101369863	LumA	T3	N3	M0	A	A	-0.272914451	Low
TCGA-BH-A201-01	64	FEMALE	Stage I	0	2.345205479	LumA	T1	N0	M0	C	A	-0.628386755	Low
TCGA-EW-A1IY-01	38	FEMALE	Stage I	0	0.706849315	LumB	T1	N0	MX	A	A	-0.137179533	Low
TCGA-A1-A0SB-01	70	FEMALE	Stage I	0	0.709589041	Normal	T1	N0	M0	C	C	-0.405208379	Low
TCGA-BH-A42V-01	41	FEMALE	Stage I	0	1.739726027	LumA	T1	N1	M0	A	A	-0.108743388	Low
TCGA-C8-A273-01	29	FEMALE	Stage II	0	1.405479452	LumA	T2	N1	M0	B	C	-0.216080698	Low
TCGA-E9-A1NI-01	51	FEMALE	Stage II	0	0.821917808	LumB	T2	N0	M0	C	C	-0.330924026	Low
TCGA-BH-A28O-01	50	FEMALE	Stage III	0	3.068493151	Normal	T3	N3	M0	B	A	-0.385228034	Low
TCGA-A7-A5ZX-01	48	FEMALE	Stage III	0	0.920547945	LumA	T2	N3	M0	A	A	-0.597635733	Low
TCGA-E2-A15M-01	66	FEMALE	Stage II	1	0.920547945	LumA	T2	N0	M0	A	A	-0.07604076	Low
TCGA-E2-A1IU-01	60	FEMALE	Stage I	0	0.923287671	LumA	T1	N0	M0	C	C	-0.249095028	Low
TCGA-C8-A12M-01	70	FEMALE	Stage II	0	0.980821918	LumB	T2	N0	M0	C	C	-0.106735721	Low
TCGA-C8-A12N-01	58	FEMALE	Stage II	0	0.980821918	LumA	T2	N0	M0	B	A	-0.526021495	Low
TCGA-A7-A426-01	50	FEMALE	Stage III	0	0.997260274	LumA	T3	N3	MX	B	A	-0.186370425	Low
TCGA-E9-A54X-01	85	FEMALE	Stage I	0	1.991780822	LumB	T1	N0	M0	C	C	-0.093461743	Low
TCGA-C8-A12O-01	50	FEMALE	Stage II	0	1.054794521	LumA	T2	N0	M0	A	C	-0.262513971	Low
TCGA-D8-A27H-01	72	FEMALE	Stage II	0	1.087671233	Basal	T2	N0	M0	B	C	-0.25266633	Low
TCGA-EW-A1J2-01	50	FEMALE	Missing	0	1.104109589	LumA	T1	N1	MX	A	A	-0.502109306	Low
TCGA-A7-A3RF-01	79	FEMALE	Stage II	0	1.117808219	LumA	T2	N0	M0	C	C	-0.088941883	Low
TCGA-A7-A4SB-01	56	FEMALE	Stage III	0	1.145205479	LumA	T3	N1	M0	C	C	-0.263640312	Low
TCGA-A1-A0SG-01	61	FEMALE	Stage II	0	1.189041096	LumA	T2	N1	M0	A	A	-0.380752042	Low
TCGA-A1-A0SD-01	59	FEMALE	Stage II	0	1.197260274	LumA	T2	N0	M0	A	A	-0.538996867	Low
TCGA-EW-A1PF-01	50	FEMALE	Stage I	0	1.202739726	LumA	T1	N0	M0	B	A	-0.46078096	Low
TCGA-D8-A1XG-01	86	FEMALE	Stage III	0	1.22739726	LumA	T4	N1	M0	C	C	-0.395162519	Low
TCGA-XX-A89A-01	68	FEMALE	Stage II	0	1.336986301	LumA	T3	N0	MX	B	A	-0.1777276	Low
TCGA-AC-A3HN-01	87	FEMALE	Stage II	0	1.35890411	LumA	T2	N1	MX	A	A	-0.306162484	Low
TCGA-E2-A1BC-01	63	FEMALE	Stage I	0	1.37260274	LumA	T1	N0	M0	A	A	-0.805178989	Low
TCGA-D8-A1X7-01	40	FEMALE	Stage II	0	1.394520548	LumB	T2	N0	MX	A	C	-0.521044452	Low
TCGA-A2-A1FW-01	62	FEMALE	Stage III	0	1.446575342	LumB	T3	N2	M0	C	C	-0.266309892	Low
TCGA-A1-A0SQ-01	45	FEMALE	Stage II	0	1.517808219	LumA	T2	N1	MX	B	C	-0.153642276	Low
TCGA-EW-A1P6-01	64	FEMALE	Stage II	0	1.539726027	LumA	T2	N1	M0	C	A	-0.381531515	Low
TCGA-D8-A3Z6-01	56	FEMALE	Stage III	0	1.542465753	LumA	T3	N3	M0	A	A	-0.507246184	Low
TCGA-D8-A1JI-01	54	FEMALE	Stage II	0	1.580821918	LumB	T1	N1	MX	C	C	-0.171802366	Low
TCGA-E2-A1L9-01	40	FEMALE	Stage II	0	1.638356164	LumA	T1	N1	M0	B	A	-0.513498225	Low
TCGA-A1-A0SI-01	52	FEMALE	Stage II	0	1.739726027	LumB	T2	N1	M0	B	C	-0.14153551	Low
TCGA-E2-A155-01	58	FEMALE	Stage II	0	1.753424658	LumB	T2	N1	M0	C	C	-0.15257171	Low
TCGA-BH-A8G0-01	54	FEMALE	Stage II	0	1.81369863	LumA	T2	N1	M0	B	A	-0.103639229	Low
TCGA-A2-A1FZ-01	63	FEMALE	Stage II	0	1.871232877	LumA	T2	N0	M0	A	A	-0.425231405	Low
TCGA-E9-A22B-01	71	FEMALE	Stage I	0	3.197260274	LumA	T1	N0	M0	A	A	-0.375837919	Low
TCGA-A7-A26G-01	50	FEMALE	Stage II	0	1.978082192	Basal	T2	N0	M0	A	A	-0.184615668	Low
TCGA-E2-A156-01	61	FEMALE	Stage I	0	1.989041096	LumA	T1	N0	M0	C	C	-0.31455019	Low
TCGA-BH-A0W4-01	46	FEMALE	Stage II	0	2.079452055	LumA	T2	N0	M0	A	C	-0.709200761	Low
TCGA-D8-A1X8-01	62	FEMALE	Stage III	0	2.145205479	LumA	T1	N2	M0	B	A	-0.334504714	Low
TCGA-E9-A1NG-01	62	FEMALE	Stage II	1	2.153424658	LumA	T2	N0	M0	A	A	-0.494051838	Low
TCGA-BH-A0HX-01	54	FEMALE	Stage II	0	2.271232877	LumA	T2	N1	M0	C	A	-0.392197463	Low
TCGA-EW-A1OX-01	43	FEMALE	Stage II	0	2.495890411	LumB	T2	N0	MX	C	C	-0.186042722	Low
TCGA-E2-A1IG-01	45	FEMALE	Stage II	0	5.863013699	LumA	T2	N1	M0	B	C	-0.574165355	Low
TCGA-AC-A2QH-01	58	FEMALE	Stage II	0	2.753424658	Basal	T3	N0	MX	C	C	-0.342209037	Low
TCGA-BH-A1FD-01	68	FEMALE	Stage I	1	2.764383562	LumB	T1	N0	M0	A	C	-0.146384364	Low
TCGA-D8-A3Z5-01	54	FEMALE	Stage III	0	2.780821918	LumA	T2	N3	M0	C	A	-0.236860693	Low
TCGA-E9-A1NF-01	60	FEMALE	Stage II	1	2.936986301	LumB	T2	N0	M0	A	A	-0.433018816	Low
TCGA-GM-A3NY-01	72	FEMALE	Stage II	0	3.183561644	LumA	T2	N1	M0	B	A	-0.11198812	Low
TCGA-EW-A1IX-01	48	FEMALE	Stage II	0	3.309589041	LumA	T1	N1	MX	A	A	-0.624338182	Low
TCGA-BH-A1EU-01	83	FEMALE	Stage I	1	3.523287671	LumA	T1	N0	M0	B	A	-0.166062136	Low
TCGA-B6-A1KC-01	67	FEMALE	Stage II	0	3.632876712	LumB	T2	N1	M0	C	C	-0.225148124	Low
TCGA-AR-A1AN-01	46	FEMALE	Stage II	0	8	LumA	T2	N0	M0	A	A	-0.497644926	Low
TCGA-A1-A0SF-01	54	FEMALE	Stage II	0	4.008219178	LumA	T2	N0	M0	B	A	-0.085808845	Low
TCGA-AR-A24W-01	55	FEMALE	Stage II	0	4.246575342	LumA	T2	N1	M0	A	A	-0.679782444	Low
TCGA-EW-A1P3-01	48	FEMALE	Stage II	0	4.41369863	LumA	T2	N0	MX	A	A	-0.165860046	Low
TCGA-BH-A1ET-01	55	FEMALE	Stage I	1	6.904109589	LumA	T1	N0	M0	A	A	-0.590713305	Low
TCGA-AR-A24O-01	43	FEMALE	Stage III	0	9.882191781	LumA	T3	N2	M0	A	A	-0.472266916	Low
TCGA-AR-A24V-01	52	FEMALE	Stage II	0	8.775342466	LumA	T2	N1	M0	A	A	-0.525710094	Low
TCGA-BH-A1F5-01	62	FEMALE	Stage II	1	7.430136986	LumA	T1	N1	M0	C	C	-0.515313303	Low
TCGA-BH-A28Q-01	46	FEMALE	Stage II	0	3.065753425	LumA	T2	N1	M0	A	A	-0.581584562	Low
TCGA-BH-A0H3-01	46	FEMALE	Stage I	0	5.282191781	LumA	T1	N0	M0	A	A	-0.579699727	Low
TCGA-BH-A0AV-01	52	FEMALE	Stage I	0	4.98630137	Basal	T1	N0	M0	B	C	-0.206613602	Low
TCGA-BH-A0HA-01	31	FEMALE	Stage I	0	4.41369863	LumA	T1	N0	M0	B	A	-0.177086168	Low
TCGA-OL-A97C-01	67	FEMALE	Stage II	0	0.742465753	Normal	T3	N0	M0	B	A	-0.111850583	Low
TCGA-AC-A2FG-01	79	FEMALE	Stage II	0	5.076712329	LumA	T2	N1	MX	C	A	-0.524884467	Low
TCGA-AC-A2FK-01	45	FEMALE	Stage III	0	7.260273973	Normal	T2	N3	M0	A	A	-0.306741926	Low
TCGA-AR-A2LM-01	49	FEMALE	Stage II	0	5.301369863	LumA	T1	N1	M0	A	A	-0.64206225	Low
TCGA-A2-A0CP-01	60	FEMALE	Stage I	0	7.706849315	LumA	T1	N0	M0	A	A	-0.535363928	Low
TCGA-BH-A0W3-01	58	FEMALE	Stage II	0	1.994520548	LumB	T1	N1	M0	B	C	-0.08686924	Low
TCGA-D8-A1JN-01	80	FEMALE	Stage III	0	1.698630137	LumA	T3	N3	MX	C	C	-0.081906729	Low
TCGA-D8-A1X9-01	66	FEMALE	Stage II	0	1.991780822	LumA	T2	N1	M0	A	C	-0.227028877	Low
TCGA-AC-A2B8-01	84	FEMALE	Stage II	0	1.854794521	LumA	T3	N0	M0	A	A	-0.434112312	Low
TCGA-MS-A51U-01	44	FEMALE	Stage II	0	1.865753425	LumA	T2	N1	M0	A	A	-0.368184628	Low
TCGA-GI-A2C8-01	63	FEMALE	Stage III	0	0.616438356	LumA	T4	N0	MX	A	A	-0.428873823	Low
TCGA-A8-A07S-01	73	FEMALE	Stage II	0	0.665753425	LumB	T2	N0	M0	C	C	-0.20921539	Low
TCGA-A8-A09B-01	58	FEMALE	Stage III	0	1	LumA	T4	N1	M0	A	A	-0.490326116	Low
TCGA-A8-A0A1-01	84	FEMALE	Stage II	0	1	LumA	T2	N0	M0	A	A	-0.097939793	Low
TCGA-A8-A06P-01	63	FEMALE	Stage III	0	1.084931507	LumA	T1	N2	M0	A	A	-0.633108488	Low
TCGA-A8-A0A4-01	73	FEMALE	Stage II	0	1.084931507	LumA	T2	N0	M0	A	A	-0.486630413	Low
TCGA-A8-A0A9-01	80	FEMALE	Stage II	0	2.252054795	LumA	T2	N0	M0	C	C	-0.168567945	Low
TCGA-A8-A09T-01	68	FEMALE	Missing	0	1.58630137	LumA	T1	N0	MX	B	C	-0.357859215	Low
TCGA-A2-A25E-01	34	FEMALE	Stage III	0	8.778082192	LumB	T2	N2	M0	C	C	-0.141769185	Low
TCGA-A7-A26H-01	72	FEMALE	Stage II	0	1.983561644	LumA	T1	N1	M0	A	A	-0.40418763	Low
TCGA-EW-A2FR-01	59	FEMALE	Stage III	0	4.583561644	Her2	T1	N3	MX	B	A	-0.43957808	Low
TCGA-A2-A04W-01	50	FEMALE	Stage II	0	8.498630137	Her2	T2	N1	M0	B	C	-0.282705689	Low
TCGA-AQ-A04H-01	61	FEMALE	Stage III	0	2.065753425	LumB	T2	N2	MX	C	C	-0.181952295	Low
TCGA-AQ-A0Y5-01	70	FEMALE	Stage III	1	0.471232877	LumA	T2	N2	MX	A	A	-0.650482452	Low
TCGA-A2-A0SY-01	62	FEMALE	Stage III	0	3.690410959	LumA	T3	N1	M0	A	A	-0.200468635	Low
TCGA-E2-A3DX-01	43	FEMALE	Stage III	0	3.630136986	LumA	T2	N3	M0	B	A	-0.205182457	Low
TCGA-E2-A1B1-01	45	FEMALE	Stage II	0	7.268493151	LumA	T2	N1	M0	A	A	-0.223300604	Low
TCGA-A7-A4SC-01	62	FEMALE	Stage II	0	1.221917808	LumA	T3	N0	MX	A	A	-0.369746979	Low
TCGA-AO-A12C-01	42	FEMALE	Stage II	0	6.498630137	LumA	T2	N1	M0	A	A	-0.851322907	Low
TCGA-AO-A0JM-01	40	FEMALE	Stage II	0	5.983561644	LumB	T2	N1	M0	A	C	-0.176281223	Low
TCGA-C8-A3M8-01	68	FEMALE	Stage I	0	1.079452055	LumB	T1	N0	M0	C	C	-0.327794642	Low
TCGA-AN-A0FV-01	58	FEMALE	Stage II	0	0.02739726	Her2	T2	N0	M0	A	C	-0.386748547	Low
TCGA-C8-A12Z-01	45	FEMALE	Stage II	0	1.046575342	Her2	T2	N1	M0	C	C	-0.268680683	Low
TCGA-A8-A09N-01	57	FEMALE	Stage III	0	0.084931507	LumB	T2	N3	M0	C	C	-0.127899351	Low
TCGA-C8-A137-01	34	FEMALE	Stage II	0	1.038356164	Her2	T2	N1	M0	A	C	-0.264050003	Low
TCGA-D8-A1XT-01	61	FEMALE	Stage II	0	1.38630137	Her2	T1	N1	M0	A	C	-0.163267759	Low
TCGA-AN-A0FT-01	63	FEMALE	Stage II	0	0.58630137	LumA	T2	N1	M0	A	B	-0.079998495	Low
TCGA-A8-A099-01	76	FEMALE	Missing	0	0.832876712	LumA	T4	N3	MX	A	C	-0.377353954	Low
TCGA-EW-A1IW-01	80	FEMALE	Stage II	0	1.016438356	LumA	T2	N1	MX	B	C	-0.193285367	Low
TCGA-C8-A12Q-01	78	FEMALE	Stage III	1	1.054794521	Her2	T1	N2	M0	A	A	-0.225834806	Low
TCGA-A8-A07I-01	69	FEMALE	Stage III	0	1.167123288	Her2	T2	N2	M0	B	C	-0.089477202	Low
TCGA-S3-AA14-01	47	FEMALE	Stage I	0	1.449315068	LumA	T1	N0	M0	A	A	-0.588921462	Low
TCGA-AR-A5QN-01	68	FEMALE	Stage III	0	2.775342466	LumA	T2	N3	M0	C	A	-0.252936537	Low
TCGA-BH-A0DZ-01	43	FEMALE	Stage II	0	1.356164384	LumA	T2	N1	M0	A	C	-0.105253124	Low
TCGA-D8-A1JA-01	60	FEMALE	Missing	0	1.375342466	Her2	T4	NX	M0	B	C	-0.279322429	Low
TCGA-D8-A1XY-01	74	FEMALE	Stage II	0	1.378082192	LumA	T2	N0	MX	A	A	-0.629016593	Low
TCGA-EW-A1J3-01	61	FEMALE	Stage I	0	1.380821918	LumA	T1	N0	M0	C	C	-0.221266381	Low
TCGA-D8-A1J9-01	48	FEMALE	Stage I	0	1.457534247	LumB	T1	N0	M0	A	C	-0.310281296	Low
TCGA-D8-A1X5-01	81	FEMALE	Stage III	0	1.547945205	LumB	T2	N3	MX	A	C	-0.223559258	Low
TCGA-AC-A3W6-01	90	FEMALE	Stage III	0	1.649315068	LumA	T3	N1	MX	A	A	-0.089201284	Low
TCGA-D8-A1XJ-01	76	FEMALE	Stage III	0	1.819178082	Her2	T3	N1	MX	B	C	-0.105834004	Low
TCGA-E2-A152-01	56	FEMALE	Stage I	0	5.830136986	Her2	T1	N0	M0	A	C	-0.407772115	Low
TCGA-A8-A08S-01	71	FEMALE	Stage II	0	2.750684932	LumB	T1	N1	M0	B	C	-0.109658567	Low
TCGA-E2-A14V-01	53	FEMALE	Stage II	0	2.854794521	Her2	T2	N1	M0	C	C	-0.090992582	Low
TCGA-E2-A1LB-01	41	FEMALE	Stage II	0	6.317808219	Her2	T2	N1	M0	A	C	-0.331350708	Low
TCGA-A8-A07B-01	69	FEMALE	Stage II	0	3.583561644	LumA	T2	N0	M0	C	C	-0.309512221	Low
TCGA-A8-A076-01	66	FEMALE	Stage II	0	4.498630137	LumB	T2	N0	M0	A	C	-0.132305621	Low
TCGA-AR-A255-01	62	FEMALE	Stage I	0	5.920547945	LumA	T1	N0	M0	A	A	-0.312840941	Low
TCGA-AQ-A04L-01	48	FEMALE	Stage II	0	10.84109589	LumA	T2	N0	MX	B	C	-0.245336667	Low
TCGA-BH-A18I-01	53	FEMALE	Stage II	0	2.994520548	LumA	T1	N1	M0	A	A	-0.280529415	Low
TCGA-BH-A1F8-01	90	FEMALE	Stage III	1	2.090410959	LumB	T4	N2	M0	C	C	-0.248621938	Low
TCGA-BH-A0BQ-01	39	FEMALE	Stage I	0	6.178082192	LumA	T1	N0	M0	A	A	-0.29798123	Low
TCGA-BH-A1F2-01	53	FEMALE	Stage III	1	2.62739726	LumB	T4	N1	M0	A	C	-0.510141099	Low
TCGA-BH-A0HY-01	60	FEMALE	Stage I	0	4.232876712	LumB	T1	N0	M0	A	C	-0.342618479	Low
TCGA-BH-A1EN-01	78	FEMALE	Stage II	1	5.82739726	Her2	T2	NX	M0	C	C	-0.313694527	Low
TCGA-BH-A1EV-01	45	FEMALE	Stage III	1	1	Her2	T3	N1	M0	C	C	-0.482398616	Low
TCGA-E9-A22E-01	56	FEMALE	Stage III	0	3.476712329	LumB	T2	N2	M0	A	A	-0.344199406	Low
TCGA-E9-A1N9-01	58	FEMALE	Stage II	0	3.016438356	Basal	T2	N0	M0	A	C	-0.159889206	Low
TCGA-E9-A1N6-01	52	FEMALE	Stage II	1	1.857534247	LumB	T2	N1	M0	A	C	-0.241463411	Low
TCGA-EW-A424-01	51	FEMALE	Stage III	0	1.95890411	LumA	T3	N1	MX	C	A	-0.397042901	Low
TCGA-E9-A1N4-01	41	FEMALE	Stage III	0	2.739726027	LumA	T2	N2	M0	A	A	-0.188762912	Low
TCGA-E9-A1N5-01	45	FEMALE	Stage II	0	3.068493151	LumA	T2	N1	M0	A	A	-0.213805158	Low
TCGA-3C-AALK-01	52	FEMALE	Stage I	0	3.967123288	LumA	T1	N0	M0	B	C	-0.237676756	Low
TCGA-AC-A3TN-01	75	FEMALE	Stage II	0	1.249315068	LumA	T3	N0	MX	C	A	-0.090010174	Low
TCGA-BH-A0AU-01	45	FEMALE	Stage II	0	5.243835616	LumB	T2	N0	M0	A	A	-0.233499437	Low
TCGA-BH-A1EX-01	67	FEMALE	Stage II	1	4.131506849	LumA	T2	N1	M0	A	A	-0.304473756	Low
TCGA-AC-A23C-01	62	FEMALE	Stage II	0	1.602739726	LumA	T2	N1	MX	A	A	-0.262551295	Low
TCGA-AC-A23H-01	90	FEMALE	Stage II	1	0.476712329	Her2	T2	NX	M0	C	C	-0.256574643	Low
TCGA-AC-A23G-01	76	FEMALE	Stage II	0	6.15890411	LumA	T1	N1	MX	A	A	-0.391379434	Low
TCGA-E2-A15E-01	40	FEMALE	Stage II	0	1.726027397	LumA	T1	N1	M0	C	A	-0.558138783	Low
TCGA-BH-A0C7-01	48	FEMALE	Stage II	0	7.580821918	LumB	T2	N1	M0	A	C	-0.205640837	Low
TCGA-PE-A5DD-01	64	FEMALE	Stage II	0	5.350684932	LumA	T2	N0	M0	A	A	-0.113702856	Low
TCGA-BH-A18M-01	39	FEMALE	Stage III	1	6.046575342	LumA	T3	N1	M0	A	A	-0.603827565	Low
