# Supplementary material for: A Framework to Predict the Molecular Classification and Prognosis of Breast Cancer Patients and Characterize the Landscape of Immune Cell Infiltration
Source: Comput Math Methods Med. 2022 Jun 7;2022:4635806. doi: 10.1155/2022/4635806 (PMC9201713; doi:10.1155/2022/4635806)
Supplement: Supplementary 5 — Supplementary Table 5: gene set enrichment analysis (GSEA) of differentially expressed genes of ICI score groups. [file 4635806.f5.txt]

Supplementary Table 5: Gene set enrichment analysis (GSEA) of differentially expressed genes of ICI score groups
ID	Set Size	Enrichment Score	NES	pvalue	p.adjust	qvalues	rank	core_enrichment
HALLMARK_E2F_TARGETS	198	0.663047168	3.746514752	5.84E-46	2.92E-44	1.17E-44	2436	AURKB/DDX39A/PTTG1/UBE2S/CDC20/CDCA3/TACC3/MYBL2/HMGA1/SPC24/CENPM/BIRC5/ORC6/CCNE1/PLK1/KIF2C/CDC25B/RANBP1/MCM7/MCM5/CDCA8/CCNB2/KIF18B/STMN1/RNASEH2A/CDC25A/CKS1B/CKS2/TK1/POP7/EZH2/TBRG4/UBE2T/LYAR/SNRPB/AURKA/CHEK2/PRDX4/TRIP13/POLD1/MELK/JPT1/NASP/CDKN3/ASF1B/RFC2/DSCC1/CHEK1/SUV39H1/CTPS1/MXD3/MCM2/TCF19/TUBB/ESPL1/GINS1/KIF4A/SPAG5/RRM2/HMGB2/KPNA2/PCNA/DLGAP5/CDK1/DONSON/RAD51AP1/NOP56/P…
HALLMARK_ALLOGRAFT_REJECTION	196	0.617254545	3.488121244	1.75E-37	4.37E-36	1.75E-36	2345	GZMB/CD7/TAP2/TAP1/IFNG/SOCS1/HLA-DOB/LTB/CSK/CCL5/HLA-A/PRF1/MAP4K1/IL2RA/LCK/ZAP70/CCL13/IL2RG/IL12RB1/EIF5A/CD8B/CD247/CD3D/SIT1/CXCR3/NCR1/RPS19/CCL7/WAS/IL18RAP/CD2/FASLG/CXCL9/NCF4/PSMB10/CD79A/C2/CD3E/CCL4/IL12B/GZMA/HLA-G/IRF4/NME1/CDKN2A/CD8A/CD96/HLA-E/RIPK2/CXCL13/SPI1/TRAT1/CCR5/ITK/CD3G/TRAF2/ITGB2/TNF/PTPN6/IL2RB/KLRD1/CRTAM/CTSS/STAT1/CCR1/CD40LG/B2M/CD80/PRKCB/HLA-DMA/TAPBP/ACHE/C…
HALLMARK_INTERFERON_GAMMA_RESPONSE	198	0.58025204	3.278685037	3.63E-32	6.05E-31	2.42E-31	3787	IDO1/CD38/PSMB9/ZBP1/TAP1/ISG20/SOCS1/BATF2/CXCL10/CCL5/HLA-A/PSMB2/CXCL11/HLA-B/ISG15/NLRC5/LY6E/PSME2/OASL/IL18BP/IFI30/NUP93/XCL1/CCL7/PSMB8/SLAMF7/ITGB7/UPP1/CXCL9/PSMB10/IFI44/GZMA/HLA-G/IRF4/IFI27/MX1/RTP4/RIPK2/IL15RA/PARP12/PNP/OGFR/NMI/PFKP/IRF5/GPR18/PTPN2/PTPN6/IL2RB/EPSTI1/IFI44L/LYSMD2/IRF1/CMPK2/GBP4/STAT1/SECTM1/USP18/B2M/IL10RA/METTL7B/PIM1/HLA-DMA/IFIH1/TAPBP/CD86/CD40/HLA-DRB1/M…
HALLMARK_G2M_CHECKPOINT	194	0.561147948	3.147867931	1.90E-28	2.37E-27	9.50E-28	1925	AURKB/DDX39A/PTTG1/UBE2S/CDC20/TACC3/MYBL2/UBE2C/HMGA1/CENPA/CDC45/E2F1/TROAP/BIRC5/ORC6/PLK1/KIF2C/CDC25B/SLC7A5/NDC80/MCM5/CCNB2/E2F2/STMN1/CDC25A/CKS1B/CKS2/EZH2/RAD54L/TPX2/AURKA/SNRPD1/JPT1/NASP/CDKN3/CCNA2/CHEK1/SUV39H1/TTK/EXO1/DTYMK/MCM2/CHAF1A/BUB1/ESPL1/E2F4/KIF4A/KPNA2/CDK1/CHMP1A/CDC6/POLA2/ODC1/TRAIP/MAD2L1/DKC1/MCM3/LMNB1/HIRA/POLQ/DBF4/KIF15/PRC1/PBK/CDC7/ATF5/NUSAP1/HMMR/NEK2/CDKN…
HALLMARK_MYC_TARGETS_V1	196	0.550879877	3.113036293	1.04E-27	1.04E-26	4.15E-27	4471	CDC20/SNRPA/CDC45/PSMA7/RANBP1/MCM7/SNRPG/MCM5/LSM2/PSMB2/RFC4/SNRPD1/PRDX4/SRM/PPM1G/NOP16/SNRPA1/CCNA2/CTPS1/TYMS/LSM7/MCM2/HDGF/COX5A/FBL/CYC1/SNRPD2/KPNA2/PCNA/NOP56/PSMC4/HSPE1/ODC1/MAD2L1/EIF2S2/NME1/EIF3B/POLD2/PSMA4/IFRD1/MCM6/RRP9/PSMD7/TXNL4A/SSBP1/RPS10/MRPL9/PPIA/RUVBL2/PSMB3/MCM4/CCT5/ILF2/CCT7/SNRPD3/PRPF31/HPRT1/HDDC2/RAN/CCT3/SRSF2/PSMA2/PHB2/PSMD14/PABPC4/MRPL23/HDAC2/PA2G4/DEK/H…
HALLMARK_UV_RESPONSE_DN	141	-0.624479358	-2.459098825	6.57E-21	5.47E-20	2.19E-20	4528	DYRK1A/CDC42BPA/MGLL/TGFBR3/PRKAR2B/IGFBP5/DUSP1/ADGRL2/CITED2/DLG1/SERPINE1/AKT3/FHL2/NFKB1/RXRA/CAP2/ICA1/RGS4/ATP2B4/MAP1B/CDK13/SIPA1L1/NEK7/MAP2K5/NR1D2/RBPMS/SMAD7/F3/BMPR1A/SYNJ2/NR3C1/ACVR2A/MAGI2/AMPH/KCNMA1/SMAD3/SFMBT1/SPOP/PLPP3/COL11A1/SNAI2/SYNE1/DAB2/ATP2B1/YTHDC1/BCKDHB/PRKCE/ZMIZ1/NIPBL/TGFBR2/CAV1/NOTCH2/ITGB3/MIOS/PHF3/DDAH1/PDLIM5/PIAS3/LAMC1/SCAF8/CDON/NRP1/ATRN/PMP22/GJA1/IG…
HALLMARK_INTERFERON_ALPHA_RESPONSE	95	0.611134866	3.055362494	2.02E-17	1.44E-16	5.76E-17	3787	PSMB9/LAMP3/TAP1/ISG20/BATF2/CXCL10/CXCL11/ISG15/LY6E/PSME2/OASL/IFI30/PSMB8/IFI44/IFI27/HLA-C/MX1/RTP4/RIPK2/PARP12/OGFR/NMI/EPSTI1/IFI44L/IRF1/CMPK2/GBP4/USP18/B2M/IFIH1/SELL/CASP1/IL15/SLC25A28/PLSCR1/CD74/GMPR/UBE2L6/OAS1/IFIT3/PNPT1/HERC6/IRF9/PSMA3/IRF7/CNP/RSAD2/LAP3/TRIM21/BST2/HELZ2/IFIT2/IFITM3/TRIM26/LGALS3BP/IFI35/NCOA7/IL7
HALLMARK_MYC_TARGETS_V2	58	0.710958676	3.328776858	1.54E-16	9.65E-16	3.86E-16	3741	PLK1/MCM5/PUS1/DUSP2/TBRG4/SRM/NOP2/NOP16/TCOF1/BYSL/WDR74/PES1/NOP56/HSPE1/EXOSC5/MRTO4/PPAN/NDUFAF4/IMP4/SLC19A1/RRP9/NIP7/FARSA/NOC4L/MCM4/PLK4/PA2G4/HSPD1/MYBBP1A/UNG/PHB/AIMP2/SUPV3L1/IPO4/LAS1L/CDK4/MYC/SLC29A2/MPHOSPH10/RRP12/TMEM97
HALLMARK_EPITHELIAL_MESENCHYMAL_TRANSITION	198	-0.535552052	-2.164737526	1.12E-15	6.23E-15	2.49E-15	4614	OXTR/CTHRC1/TNFRSF11B/TGFBR3/TPM4/SDC4/SCG2/PCOLCE/SGCB/ECM1/SERPINE1/COL4A1/GPC1/GAS1/TAGLN/FSTL3/MMP14/COL6A2/FUCA1/CAP2/RGS4/FBLN1/VEGFC/GREM1/GEM/BGN/ITGA5/ELN/THY1/COMP/LOXL2/LAMA3/MAGEE1/COL16A1/DPYSL3/COL11A1/TPM1/MFAP5/EFEMP2/SNAI2/DAB2/PMEPA1/CALD1/MYLK/COL5A3/ACTA2/IGFBP4/MMP2/NOTCH2/ITGB3/FN1/LAMC1/DST/CXCL12/SFRP4/LOX/ITGB1/ITGA2/PRRX1/PMP22/RHOB/GJA1/LOXL1/LUM/FMOD/INHBA/COL1A1/FERMT…
HALLMARK_MTORC1_SIGNALING	195	0.405781482	2.297134326	9.22E-13	4.61E-12	1.84E-12	2508	DDX39A/PLK1/SLC7A5/TOMM40/PSMG1/CDC25A/AURKA/CORO1A/PSAT1/CTSC/EBP/TPI1/PDAP1/NFKBIB/ENO1/MCM2/IFI30/PHGDH/BUB1/GAPDH/HMBS/ARPC5L/RRM2/CALR/SDF2L1/SHMT2/PSMC4/HSPE1/EIF2S2/ASNS/GPI/PSMA4/PNP/TUBA4A/IFRD1/PSMB5/RPN1/ITGB2/RRP9/PRDX1/DDIT3/PFKL/PPIA/MCM4/POLR3G/MAP2K3/HPRT1/DHCR7/MTHFD2/SRD5A1/CACYBP/LGMN/ME1/CFP/PSPH/CCNF/STIP1/PSMD14/PSMD13/HSPD1/SLC1A5/TUBG1/G6PD/CXCR4/UNG/PSMA3/EEF1E1/CCT6A/FKB…
HALLMARK_ESTROGEN_RESPONSE_EARLY	197	-0.501011282	-2.027923084	5.03E-12	2.29E-11	9.15E-12	5247	SNX24/TJP3/NBL1/ZNF185/AREG/CHPT1/SLC27A2/ASB13/CANT1/NAV2/B4GALT1/SVIL/KRT18/WWC1/P2RY2/PDLIM3/SIAH2/KLF4/INHBB/RHOBTB3/NPY1R/SEMA3B/NCOR2/TBC1D30/PDZK1/FHL2/CELSR2/FOS/RET/TOB1/ADCY1/KLF10/EGR3/AMFR/RARA/ABCA3/INPP5F/OLFML3/SLC1A4/DEPTOR/RAB17/CCND1/SLC1A1/FRK/FARP1/TTC39A/RETREG1/ELOVL2/FAM102A/MUC1/MREG/KCNK15/CISH/ARL3/TFF1/TFF3/ANXA9/FLNB/IGFBP4/GFRA1/DYNLT3/WFS1/ABHD2/REEP1/SLC19A2/CXCL12/…
HALLMARK_OXIDATIVE_PHOSPHORYLATION	185	0.349490707	1.969345283	2.20E-08	9.15E-08	3.66E-08	3919	UQCRH/MRPS12/MRPL11/BAX/COX4I1/NDUFS6/NDUFA9/COX5A/MRPS15/HSD17B10/PDHA1/CYC1/ATP6V1F/TIMM50/MRPL15/COX5B/POR/COX6B1/NDUFB7/TIMM10/GPI/LDHB/IDH3G/UQCRB/COX7B/TIMM8B/TOMM22/MDH2/NDUFV1/SLC25A5/NDUFA6/NDUFB2/UQCR10/NDUFA1/IDH2/POLR2F/NDUFS8/COX8A/CYCS/NDUFS3/MDH1/TIMM13/PHB2/MRPL34/ATP6V0B/COX7A2/IDH3B/UQCRFS1/TCIRG1/NDUFAB1/SLC25A11/MRPS11/NDUFB3/NDUFA8/SDHB/NDUFB8/HTRA2/NDUFS7/SUPV3L1/UQCRC1/NDUF…
HALLMARK_DNA_REPAIR	148	0.366771056	1.97290905	1.18E-07	4.54E-07	1.82E-07	2542	ALYREF/ADRM1/RFC4/FEN1/POLD1/SAC3D1/RAD51/RFC2/NELFE/PDE6G/TYMS/APRT/POLR1C/ADA/PCNA/DGUOK/POLA2/ZNRD1/POLR2I/GUK1/NME1/ZWINT/POLR2H/POLR2J/PNP/GTF3C5/ITPA/CMPK2/RBX1/POLR2F/LIG1/HCLS1/HPRT1/UPF3B/BCAP31/VPS37B/SUPT5H/TAF1C/POLE4/SSRP1/POLR2K/NELFCD/ZNF707/VPS28/EDF1
HALLMARK_INFLAMMATORY_RESPONSE	199	0.31066055	1.755252928	7.44E-07	2.66E-06	1.06E-06	3482	LAMP3/ADRM1/LTA/CXCL10/CCL5/MARCO/LCK/CXCL11/LY6E/CCL7/SLAMF1/IL18RAP/CXCL9/CXCR6/IL12B/CCR7/TNFRSF9/CD14/RHOG/RTP4/RIPK2/CCL20/IL15RA/CD48/CHST2/CCL17/NMI/IL2RB/AQP9/SEMA4D/IRF1/OPRK1/TNFRSF1B/PVR/IL10RA/TAPBP/SELL/CD40/EBI3/LYN/CD70/IL18/IL15/CCL2/MEP1A/OSM/IL10/GP1BA/LCP2/PTAFR/GPR183/KCNA3/IL7R/NOD2/IRF7/MEFV/CCL24/PROK2/GCH1/GNA15/CD82/ADM/PIK3R5/TNFSF9/CXCL6/PLAUR/BST2/CYBB/NMUR1/MYC
HALLMARK_PROTEIN_SECRETION	95	-0.496837216	-1.889064196	2.74E-06	9.12E-06	3.65E-06	5227	COPB2/CLTC/GOSR2/IGF2R/CAV2/USO1/KRT18/SEC22B/AP1G1/OCRL/PPT1/ABCA1/PAM/NAPA/LMAN1/ARFGEF1/NAPG/MAPK1/ARCN1/ICA1/TMX1/TSG101/RAB5A/VPS4B/SGMS1/GOLGA4/SNX2/TOM1L1/SEC24D/AP2B1/ARFGEF2/COPB1/VAMP3/SSPN/YIPF6/DST/COG2/VAMP4/TMED10/STX12/CLN5/ADAM10/SEC31A/GBF1/AP3B1/CLCN3/RAB14/GALC/MON2/SNAP23/ARFIP1/SCAMP1/ATP7A
HALLMARK_TGF_BETA_SIGNALING	54	-0.561659467	-1.976194576	1.05E-05	3.29E-05	1.32E-05	6256	SMURF1/TGFB1/TGIF1/MAP3K7/WWTR1/SKI/HIPK2/SLC20A1/TRIM33/SPTBN1/NCOR2/SERPINE1/UBE2D3/KLF10/TGFBR1/SKIL/SMAD7/BCAR3/BMPR1A/ARID4B/SMAD3/PMEPA1/RHOA/CTNNB1/SMAD1/RAB31/XIAP/LTBP2/THBS1/PPM1A/APC/TJP1/ACVR1/BMPR2
HALLMARK_IL6_JAK_STAT3_SIGNALING	87	0.38978403	1.945066194	2.10E-05	6.19E-05	2.47E-05	3291	CD38/SOCS1/CXCL10/LTB/IL2RA/CXCL11/IL2RG/IL12RB1/CCL7/CXCL9/IL1R2/BAK1/CD14/CSF2/CXCL13/IL15RA/CXCL1/TNF/PTPN2/IRF1/TNFRSF1B/STAT1/CCR1/PIM1/EBI3/CXCL3/HAX1/HMOX1/IRF9/CSF2RA/IL10RB/LTBR/TNFRSF21/CSF2RB/PIK3R5/DNTT
HALLMARK_UV_RESPONSE_UP	156	0.296101818	1.594577089	8.64E-05	0.000239927	9.60E-05	2707	CCNE1/HLA-F/TAP1/RFC4/FEN1/ARRB2/PDAP1/CDC34/KLHDC3/ATP6V1F/CTSV/GAL/PSMC3/CHRNA5/BID/ASNS/BAK1/POLR2H/TUBA4A/RPN1/GGH/AP2S1/IRF1/NKX2-5/SIGMAR1/BTG3/LYN/LHX2/AMD1/CEBPG/STIP1/MRPL23/SOD2/EPCAM/HMOX1/CLTB/PPIF/CCND3/KCNH2/E2F5/TYRO3/DGAT1/CNP
HALLMARK_ANDROGEN_RESPONSE	98	-0.453224536	-1.728461621	0.000102	0.000268421	0.000107368	4551	SORD/B4GALT1/CAMKK2/DNAJB9/SPCS3/AZGP1/XRCC5/VAPA/LMAN1/ELK4/NKX3-1/MAK/ELL2/ACSL3/STEAP4/DHCR24/APPBP2/BMPR1B/CDC14B/STK39/CCND1/HMGCR/SLC38A2/SELENOP/SEC24D/ARID5B/SPDEF/PLPP1/PMEPA1/ZMIZ1/LIFR/PDLIM5/ABHD2/NCOA4/HERC3/PIAS1/TSC22D1/IQGAP2/ELOVL5/PTPN21/GPD1L/AKAP12/ITGAV/INPP4B
HALLMARK_REACTIVE_OXYGEN_SPECIES_PATHWAY	49	0.425076989	1.888905796	0.000495885	0.001239711	0.000495885	4359	CDKN2D/PRDX4/TXN/FTL/PFKP/PRDX1/NDUFA6/SOD1/IPCEF1/LAMTOR5/SOD2/GLRX2/G6PD/PRDX6/MPO/STK25/ATOX1/LSP1/HMOX2/SELENOS
HALLMARK_APICAL_JUNCTION	199	-0.370656763	-1.498320342	0.001024044	0.002438199	0.00097528	6057	CDH8/SKAP2/EPB41L2/TIAL1/BMP1/PIK3R3/ACTN1/MYL9/ADAM9/MYH9/MAPK14/CAP1/ITGA9/PKD1/SORBS3/PIK3CB/ARHGEF6/NLGN2/NLGN3/B4GALT1/TNFRSF11B/AMIGO1/PECAM1/CLDN11/CADM2/TAOK2/ITGA10/DLG1/CRAT/COL17A1/AKT3/PARD6G/VWF/GAMT/AMIGO2/EXOC4/NECTIN2/NECTIN3/TRO/SHROOM2/SHC1/CLDN19/TMEM8B/THY1/WNK4/LAMA3/COL16A1/ITGA3/EVL/CERCAM/CD34/NEXN/LAYN/ADAMTS5/ADAM23/MMP2/TSC1/FLNC/VCL/MYH10/ITGB1/MAP3K20/MPP5/ITGA2/CTNND…
HALLMARK_SPERMATOGENESIS	132	0.283295294	1.472505812	0.001131014	0.002570487	0.001028195	1187	KIF2C/CCNB2/PSMG1/IL12RB2/RFC4/EZH2/NCAPH/AURKA/CDKN3/TTK/ACRV1/ART3/TALDO1/BUB1/CDK1/GFI1/SLC2A5/DBF4/NEK2/RPL39L/POMC/CNIH2
HALLMARK_COMPLEMENT	200	0.253908655	1.452391791	0.001406983	0.003058659	0.001223464	2954	GZMB/PSMB9/PFN1/CEBPB/CCL5/LCK/C1QA/CTSC/CASP5/SPOCK2/PLA2G7/WAS/CTSV/C1QC/C2/APOC1/GZMA/FCN1/RHOG/GNGT2/CXCL1/MMP12/S100A9/IRF1/FCER1G/CTSS/PLEK/CD40LG/APOBEC3G/CR2/PRSS3/GZMK/PIM1/LYN/CTSL/CR1/CASP1/PLSCR1/LGMN/ME1/L3MBTL4/F5/SIRT6/EHD1/DGKG/GP1BA/LCP2/PPP4C/ITIH1/KYNU/MT3/IRF7/LAP3/CTSH/ADRA2B/S100A12/RCE1
HALLMARK_IL2_STAT5_SIGNALING	197	0.237417313	1.339839443	0.003338384	0.006954966	0.002781986	2296	CCNE1/CTLA4/PUS1/SOCS1/ICOS/CXCL10/LTB/IL2RA/NOP2/PDCD2L/CD79B/DCPS/TNFRSF4/CDC6/ODC1/TNFRSF8/IRF4/TNFRSF9/IL1R2/CSF2/CD48/PNP/EOMES/ITGAE/IL2RB/CST7/CD83/AGER/TNFRSF1B/GBP4/BATF3/IL10RA/PIM1/CAPG/SELL/CD86/CTSZ/GLIPR2/TRAF1/COCH/PLIN2/PLSCR1/PTRH2/UCK2/IL10/AHCY/NDRG1/NCS1/SLC1A5/IRF8
HALLMARK_GLYCOLYSIS	198	0.232111768	1.311535895	0.00537279	0.010334502	0.004133801	3054	CENPA/STMN1/ISG20/AURKA/NASP/TPI1/ENO1/TALDO1/GALK1/KIF20A/CDK1/PSMC4/SLC25A10/DEPDC1/TXN/HMMR/CLN6/LCT/CHST2/PFKP/MDH2/ABCB6/PPIA/B3GAT3/SLC16A3/SAP30/SOD1/CHST4/MIOX/HAX1/MDH1/ME1/B4GALT2/CLDN9/ME2/MIF/SPAG4/NSDHL/G6PD/CXCR4/RRAGD/PGLS/B3GNT3/DDIT4/PLOD1/TSTA3/SLC37A4/CHST12/TGFA
HALLMARK_MYOGENESIS	198	-0.347283315	-1.40374259	0.005418987	0.010334502	0.004133801	7486	TNNT3/GABARAPL2/MYH2/CAMK2B/SGCG/CTF1/OCEL1/MYOM2/FGF2/CLU/PDE4DIP/FLII/GSN/PLXNB2/ITGA7/PDLIM7/COL4A2/PFKM/HSPB8/ATP6AP1/APOD/CD36/BAG1/TGFB1/ABLIM1/MYL7/PVALB/FOXO4/CDKN1A/TSC2/RIT1/WWTR1/APP/MYH9/HRC/EIF4A2/CKMT2/SORBS3/APLNR/CACNG1/CASQ1/CACNA1H/BDKRB2/FKBP1B/NAV2/MYH1/SVIL/MYH4/IGF1/CRAT/LDB3/MEF2C/MYH8/GJA5/LARGE1/CNN3/TAGLN/COL6A2/COX7A1/MYOM1/AGL/MEF2A/IGFBP7/CASQ2/KCNH1/MYO1C/FHL1/COL15A…
HALLMARK_ANGIOGENESIS	36	-0.504363004	-1.651273169	0.005665386	0.010334502	0.004133801	5533	APP/CCND2/STC1/SERPINA5/PDGFA/FGFR1/SLCO2A1/JAG1/NRP1/THBD/LUM/FSTL1/COL3A1/VCAN/COL5A2/POSTN/ITGAV
HALLMARK_UNFOLDED_PROTEIN_RESPONSE	108	0.280072401	1.441536031	0.005787321	0.010334502	0.004133801	3105	SLC7A5/CEBPB/LSM4/CKS1B/EXOSC4/PSAT1/CHAC1/EIF4EBP1/CALR/NOP56/PREB/ATF4/DKC1/EXOSC5/BANF1/ASNS/TATDN2/RRP9/CCL2/MTHFD2/CEBPG/POP4/YIF1A/PDIA6/SRPRB/CXXC1/EXOSC9/ARFGAP1/DDIT4/NHP2/KHSRP/EXOSC2/NABP1/IFIT1
HALLMARK_ESTROGEN_RESPONSE_LATE	197	-0.339213475	-1.373020652	0.012274514	0.021162956	0.008465182	5029	AREG/CHPT1/SLC27A2/CHST8/SERPINA3/MOCS2/CYP4F11/PLXNB1/SORD/ALDH3A2/ST6GALNAC2/SERPINA5/PDLIM3/PRKAR2B/SIAH2/KLF4/NPY1R/HMGCS2/PDCD4/SEMA3B/NCOR2/EMP2/PDZK1/CELSR2/FOS/RET/LARGE1/TOB1/CXCL14/EGR3/AMFR/ABCA3/ATP2B4/SLC1A4/TPSAB1/UNC13B/ACOX2/CCND1/FRK/FARP1/FAM102A/CISH/ARL3/TFF1/TFF3/ANXA9/FLNB/IGFBP4/DLG5/TSPAN13/CAV1/DYNLT3/CACNA2D2/WFS1/ABHD2/CXCL12/JAK1/UGDH/AGR2/MYB/BCL2/RPS6KA2/TPBG/CPE/SCN…
HALLMARK_HEME_METABOLISM	191	-0.328993736	-1.327211034	0.017453799	0.029089665	0.011635866	6627	CA2/MKRN1/RANBP10/CIR1/EPB42/NNT/MARK3/BPGM/CCDC28A/PIGQ/MXI1/LPIN2/FBXO9/DCAF11/TOP1/XPO7/ATG4A/SLC25A38/HBB/ADIPOR1/KDM7A/CDR2/KAT2B/HEBP1/SNCA/FECH/GCLC/TSPAN5/GATA1/TFDP2/TNRC6B/SLC11A2/PICALM/EPOR/SELENBP1/NFE2L1/MBOAT2/IGSF3/CDC27/CAT/ATP6V0A1/FOXJ2/FOXO3/ELL2/BACH1/ARL2BP/TAL1/SYNJ1/KHNYN/NEK7/BMP2K/ISCA1/NR3C1/EZH1/DCAF10/SLC22A4/RNF123/FBXO34/TRIM58/MINPP1/YPEL5/BCAM/GAPVD1/DAAM1/RBM5/ER…
HALLMARK_HEDGEHOG_SIGNALING	36	-0.445829407	-1.459635485	0.04029304	0.064988775	0.02599551	5461	AMOT/NRCAM/MYH9/RTN1/HEY1/LDB1/SCG2/NRP2/GLI1/CRMP1/OPHN1/THY1/TLE3/NRP1/UNC5C/NF1/CELSR1/RASA1
HALLMARK_COAGULATION	138	-0.323414529	-1.270453878	0.057773109	0.090270483	0.036108193	7373	CPQ/LAMP2/LTA4H/USP11/CLU/SERPINC1/CRIP2/P2RY1/CD9/GSN/PLAU/CAPN2/CAPN5/WDR1/CFI/A2M/BMP1/ADAM9/ISCU/ANG/F10/CFB/CSRP1/DPP4/PDGFB/CASP9/PECAM1/HPN/MMP11/HMGCS2/TMPRSS6/SERPINE1/MMP10/VWF/CFH/MMP14/ARF4/RAPGEF3/MASP2/ACOX2/COMP/F3/DUSP6/F8/PROS1/KLF7/CTSK/MMP2/ITGB3/FN1/F2RL2/ITGA2/THBD/PRSS23/THBS1/TIMP3/PLAT/LRP1/CTSO/HTRA1/GNG12/SPARC/FBN1
HALLMARK_BILE_ACID_METABOLISM	112	-0.337528947	-1.300844772	0.063101604	0.095608491	0.038243397	4998	ALDH9A1/SLC27A2/LIPE/NR3C2/SLC23A2/HSD17B11/ABCA2/ABCA1/HACL1/CAT/RXRA/HSD17B6/DIO2/EPHX2/ABCA3/DHCR24/PEX7/BCAR3/PEX1/ABCA9/LONP2/ABCA8/ABCA6/PNPLA8/AMACR/EFHC1/PEX19/PEX11A/RETSAT/ABCD3/SCP2/PEX12/HSD17B4/CROT/NUDT12/ATXN1/AR/NEDD4
HALLMARK_MITOTIC_SPINDLE	198	-0.286558217	-1.158287648	0.155897436	0.229260935	0.091704374	4465	DYNC1H1/CDC42BPA/CDK5RAP2/PCGF5/ARHGEF7/TAOK2/SHROOM1/ABR/SPTBN1/DLG1/WASF2/RAPGEF6/CDC27/RASAL2/KIF5B/ARFGEF1/CD2AP/HOOK3/KIFAP3/ALMS1/RAPGEF5/ARFIP2/RFC1/DOCK4/SHROOM2/OPHN1/ALS2/CLIP1/NIN/PREX1/FARP1/BCL2L11/RABGAP1/NEDD9/CDC42/ROCK1/FGD6/SYNPO/PAFAH1B1/ITSN1/PPP4R2/FLNB/RAB3GAP1/NOTCH2/ABL1/RICTOR/TSC1/SPTAN1/PDLIM5/KIF3B/AKAP13/ARHGAP5/ARHGEF3/DST/VCL/MYH10/ARHGAP29/NUMA1/TLK1/PCM1/NF1/TRIO/…
HALLMARK_NOTCH_SIGNALING	32	-0.388035212	-1.247007376	0.161528977	0.230755681	0.092302272	4278	LFNG/DLL1/ARRB1/CCND1/FZD1/JAG1/NOTCH2/FBXW11/SKP1/WNT5A/HEYL
