# Supplementary material for: A Framework to Predict the Molecular Classification and Prognosis of Breast Cancer Patients and Characterize the Landscape of Immune Cell Infiltration
Source: Comput Math Methods Med. 2022 Jun 7;2022:4635806. doi: 10.1155/2022/4635806 (PMC9201713; doi:10.1155/2022/4635806)
Supplement: Supplementary 6 — Supplementary Table 6: drug estimated IC50 between high or low ICI score groups. [file 4635806.f6.txt]

Supplementary Table 6: Drug estimated IC50 between high or low ICI score groups
Drug	P.Value
SL.0101.1	8.23E-102
CCT007093	4.56E-79
MK.2206	6.33E-75
VX.680	1.81E-73
RO.3306	5.41E-73
Imatinib	1.42E-72
S.Trityl.L.cysteine	4.03E-69
CHIR.99021	2.12E-59
GW843682X	1.99E-58
BI.D1870	1.21E-57
FH535	1.60E-56
KIN001.135	1.48E-52
VX.702	5.92E-51
Nutlin.3a	2.86E-49
FTI.277	6.93E-46
X17.AAG	1.61E-44
AZD8055	3.84E-44
CGP.082996	4.77E-43
ABT.888	2.64E-42
Paclitaxel	3.73E-41
KU.55933	6.30E-41
Parthenolide	1.11E-39
WO2009093972	3.62E-38
Sunitinib	1.94E-36
Gefitinib	1.70E-35
CGP.60474	8.75E-34
PD.0332991	2.09E-33
AS601245	2.28E-32
Obatoclax.Mesylate	8.90E-32
Pazopanib	4.45E-30
CMK	3.87E-29
Methotrexate	1.26E-28
BI.2536	2.82E-28
Mitomycin.C	1.34E-27
Nilotinib	1.13E-26
Axitinib	1.25E-24
Embelin	2.64E-24
A.443654	1.51E-23
Bicalutamide	3.61E-22
Bexarotene	1.43E-21
Vinblastine	2.25E-21
Camptothecin	3.18E-20
AP.24534	9.32E-20
Thapsigargin	1.43E-18
GDC0941	1.82E-18
AZD7762	7.98E-18
AKT.inhibitor.VIII	1.55E-17
Roscovitine	6.83E-17
AZD6482	4.31E-16
JNK.Inhibitor.VIII	7.13E-15
Docetaxel	6.07E-14
OSI.906	6.50E-14
SB.216763	7.48E-14
X681640	1.73E-13
Midostaurin	2.82E-13
Salubrinal	3.33E-13
Elesclomol	6.50E-13
Shikonin	9.34E-13
AICAR	1.08E-12
PAC.1	3.26E-12
AUY922	1.48E-11
Lapatinib	3.46E-10
AMG.706	6.81E-10
AZ628	1.97E-09
PLX4720	2.38E-09
Etoposide	6.33E-09
Temsirolimus	7.25E-09
AG.014699	9.64E-09
JW.7.52.1	1.18E-08
NU.7441	1.19E-08
NVP.BEZ235	1.22E-08
ZM.447439	1.85E-08
MG.132	1.92E-08
Cytarabine	1.86E-07
Sorafenib	2.47E-07
SB590885	2.53E-07
NVP.TAE684	4.58E-07
Tipifarnib	5.40E-07
MS.275	1.07E-06
Metformin	1.20E-06
CCT018159	1.42E-06
Bortezomib	1.81E-06
WZ.1.84	7.13E-06
Cisplatin	7.57E-06
Rapamycin	7.77E-06
Epothilone.B	8.21E-06
PF.02341066	1.46E-05
Gemcitabine	1.61E-05
JNJ.26854165	3.62E-05
JNK.9L	6.13E-05
BMS.509744	8.47E-05
WH.4.023	0.000160068
Lenalidomide	0.000197349
IPA.3	0.000206431
PF.562271	0.000296216
BMS.536924	0.00070607
A.770041	0.000757207
BMS.708163	0.000799136
AZD.0530	0.001116375
GNF.2	0.001135237
GW.441756	0.001587959
GSK269962A	0.001754293
NSC.87877	0.004267615
BIRB.0796	0.00615516
Pyrimethamine	0.008409099
EHT.1864	0.011354513
BIBW2992	0.012391805
Bosutinib	0.015496664
QS11	0.019751917
Z.LLNle.CHO	0.022439215
GSK.650394	0.022463595
Erlotinib	0.033648672
Bleomycin	0.049504993
PHA.665752	0.068023192
ABT.263	0.092694094
BX.795	0.099934846
ATRA	0.102171214
Doxorubicin	0.124083906
PF.4708671	0.138277933
LFM.A13	0.143409508
AZD.2281	0.143975976
AZD6244	0.150790492
XMD8.85	0.206197179
PD.173074	0.303579927
PD.0325901	0.362115714
TW.37	0.380589654
Cyclopamine	0.383742807
RDEA119	0.396975389
BAY.61.3606	0.433057482
Dasatinib	0.462360333
Vinorelbine	0.576441199
CI.1040	0.660156218
GDC.0449	0.698165456
Bryostatin.1	0.804117982
CEP.701	0.815015385
DMOG	0.833202716
BMS.754807	0.860730157
Vorinostat	0.948809191
